# Supplementary material for: Nematostella vectensis exemplifies the exceptional expansion and diversity of opsins in the eyeless Hexacorallia
Source: EvoDevo. 2023 Sep 21;14:14. doi: 10.1186/s13227-023-00218-8 (PMC10512536; doi:10.1186/s13227-023-00218-8)
Supplement: Supplementary file 1 — Additional file 1. Opsin alignment in Phylip format. [file 13227_2023_218_MOESM1_ESM.phy]

 708 3299
Q95P33_CIOIN_Ciona_intestinalis ---------------------------------------------------------------------------------------------------------------------------------------------------------------------------------------------------------------MNQWLETIMNE-------RKFEIVNSSLQGLLKP------------------------------------------------DSLGMDHDV-----------------------------------------------------------------------------------------------TP-------------------------------------------------------------------TV--------------------------DLTDGVP----------------QCKDLNPYVL-------------------------KGDGWV--PQHISRA--NRSTYS------------F----------------------------L-----------------------CVYMT--------------------------------------------FV----------FL-----LSC------------------------------------------------------------------------------------------------------------------------------------------------------------SLNILV-----------------------------------------------IV-----------------------------AT--LK------NK-VL-RQPL----NYIIV-NLAVVDL--LSGFVG--G-FI----------SI-AAN----------G----------------A-GYF---FWGKTM--CQ------------------------------------------IEGYFVSN------------------------FGVT--GLLSIAV------MA-FERYF-----V-I----C----KP-F-------------GPV-RFE-------------------EKH-S-------IF-------GIV-ITW----VWSMFWN-TPP-L--I--F--WDGYDTE--------GL-GT------------SCAPNWF----VKEK--RE-RLFI-ILYFV--FCF--VIPL-----AVIMICYGK-------------------------------------------------------------------------------------------------LILT--L----------------R-QI--------------------------------------------------------AK----------------------------------------------ESS-LSG---------------------------------------------------------------------GT--------------------------------------------------------------SPEGEVTKMV-----------------VVMV--TA-----------FVFCWLPYAA---FA-M---YNV--V----------------------------N--P---------------------------------------------EA------------------------------------------------QIDYAL-----------------G-A-A----PAF-FAKTAT------IYNPLI----------------YI----GLN-------------------RQFR----------D--------C----VV----------------------------RM---------IFNG---------------------------------------RN-----PWVD-----------------------------------E-----------------------------------------------LVGSQVSSTG-----------------------------------------------------------------------------------------------------------------------------------SQ---------------------------------LTAVSSNKV--------------------------------------------------------------------------APA------------------------------------------------------------------------------------------------------------------------------------------------------------------------------------------------------------------------------------------------------------------------------------------------------------------------------------------------------------------------------------------------------------------------------------------------------------------------------------------------------------------------------------------------------------------------------------------------------------------------------------------------------------------------------------------------------------------------------------------------------------------------------------------------------------------------------------
C._americanus_TRINITY_DN57439_c0_g1_i1 --------------------------------------------------------------------------------------------------------------------------------------------------------------------------------------------------------------------------------------------------------------------------------------------------------------------------------------------------------------------------------------------------------------------------------------------------------------------------------------------------------------------------------------------------------------------------------------------------------------------------------------------------------------------------------------------------------------------------------------------------------------------------------------------------------------------------------------------------------------------------------------------------------------------------------------------------------------------------------------------------------------------------------------------------------------------------------------------------------------------------------------------------------------------------------RII--VRITL--------------------------------------------------------------------------------------------------------------------------------------------------------------------------------------------LAV--TAF--IIS-------------------------------------------------------------------------------------------------------------------------------------------------------------------------------------------------------------------------------------------------------------------------------------------------------------------------------------------------------------------------------------------------------------------------------------------------WLPSCI---VS-L---VSM--F----------------------------K--G---------------------------------------------EM------------------------------------------------IAGGKL-----------------S-L-M----SET-MAKACV------LYNPCI----------------YV----ALN-------------------KRFR----------V--------T----LK----------------------------QV---------ITCKH--------------------------------------RKTRRVT------------------------------------------------------------------------------------------------------------------------------------------------------------------------------------------------------------------------------------DA---------------------------------LVKHQAEAA--------------------------------------------------------------------------SVI-----------------------------------------DI-GN--------------------------------------------------------------------------------------------------------------------------------------------------------------------------------------------------------------------------------------------------------------------------------------------------------------------------------------------------------------------------------------------------------------------------------------------------------------------------------------------------------------------------------------------------------------------------------------------------------------------------------------------------------------------------------------------------------------------------------------------------------------------------------------
NvOp7.1__3444_ ---------------------------------------------------------------------------------------------------------------------------------------------------------------------------------------------------------------------------------------------------------------------------------------------------------M-----------------------------------------------------------------------------------------------TS-------------------------------------------------------------------EV--------------------------LYSPGI-------------------------------------------------------------------------YT------------A----------------------------F-----------------------AVCLV--------------------------------------------FL----------FI-----LGG------------------------------------------------------------------------------------------------------------------------------------------------------------VSHSLA-----------------------------------------------FV-----------------------------VL--LH------RE-HL-AKEL----NPFLL-NICIADT--IALLVE-FP-LV----------FV-ACV----------N----------------H-GWS----LGTVT--CY------------------------------------------MAGITGSV------------------------TGIV--MLFTLSY------MC-VIIYH-----HIN----E----RD-L-------------ATS-SFH-------------------LSH-LT-NGN-PVAWHRGW-KHLL-VIW----LCACVLL-LPT-L--V--G--WGSIAPQ--------VG-CS------------VCAPNWG----AQTV--AH-SSYM-VALTI--LGF--ALPM-----SIALVYLMKIY--------RYS----------------------------------------T---------H-HPSG---AQ----------------------PNVFS--F----------------Q-YV-------------------------------------------------------RAR----------------------------------------------AQH-MAA---------------------------------------------------------------------A----------------------------------------------------------------------KVV-----------------SLQV--LV-----------YLLLWLPYWV---CG-F---VVL--V----------------------------S---------------------------------------------------------------------------------------------------GGGDMVPAGAS-----PGRQAAA-A-L----PWI-LAHVGP------VFCPCV----------------YA----AMN-------------------NRFR----------S--------T----VS----------------------------SV---------MSVK---------------------------------------RS-RQVTPTINVD--------------------------------GK-----------------------------------------------FDRSDVSDST--------------------------------------------------------------------------------------------------RPCSPNVMV----------------------PRSP---------------------------------LSSHEAFSV--------------------------------------------------------------------------SPL----------------------------------------VDL-DEFT---------------------------------------------------------------------------------------------------------------------------------------------------------------------------SKLTPRS-----HRKLQ----------------------------------------------------------------------------------------------------------ITLQAL-------------------------------------TQVISPM-------------------EDNNRQYN-------------------------------------------------------------------------------------------------------------------------------RERRN------------------------------------TTEI---------------------------------------------------------------------------------------------------------------------------------------------------------------------------------------------------------------------
Actinia_tenebrosa_108 -----------------------------------------------------------------------------------------------------------------------------------------------------------------------------------------------------------------------------------------------------------------------------------------------------------------------------------------------------------------------------------------------------------------------------------------------------------------------------------------------------------------------------------------------------------------------------------------------------------------------------------------------------------------------------------------------------------------------------------------------------------------------------------------------------------------------------------------------------------------------------------------------SMHVLS-----------------------------------------------LK-----------------------------VL--LH------HE-HK-SREL----TPYLV-NVCLSNF--VCLLLQ-FP-LV----------FV-ASI----------Q----------------K-GWT---FLGSTS--CY------------------------------------------VVGMTCFA------------------------SSTV--VIFTLAS------MS-VKIYH-----SVI----N----QD-M-------------GHH-EQS-------------------FLR------------------KFV-FIW----VFGFLIF-IPT-L--F--G--WNSIVSD-----------GP------------FCTVNWH----AESF--LD-ASYL-FVVAF--VSF--VIPL-----VVCCLYCIKTS--------RYV----------------------------------------S---------R-DTHH---V------------------------ATFT--M----------------Q-QI-------------------------------------------------------RTR----------------------------------------------ALY-ISA---------------------------------------------------------------------G----------------------------------------------------------------------KLT-----------------AVVL--SL-----------FFIFWLPYWI---DG-F---CTL--F----------------------------A--V---------------------------------------------RR------------------------------------------------TKPASL-----------------A-V-L----CWL-FVSISV------VYSPMV----------------FT----LMN-------------------KRFR----------R--------S----LA----------------------------KM---------LWRQ---------------------------------------RSHRRVNPRISVD---------------------------------R-----------------------------------------------FESSDAALSSCQ---------------------------------------------------------------------------------------------ITTRACSPTNFV----------------------PRSP---------------------------------LVN-RSFKM--------------------------------------------------------------------------SVF----------------------------------------EDVTSEIV---------------------------------------------------------------------------------------------------------------------------------------------------------------------------SQQKTLQ-----RPEL------------------------------------------------------------------------------------------------------------TNEAV-------------------------------------TRLIRSSL-----------HAAHELHEDYASHDGE-----------------------------------------------------------------------------------------------------------------------------HEQRRK------------------------------------TTVT---------------------------------------------------------------------------------------------------------------------------------------------------------------------------------------------------------------------
Aiptasia_pallida_1450 ---------------------------------------------------------------------------------------------------------------------------------------------------------------------------------------------------------------------------------------------------------------------------------------------------------------------------------------------------------------------------------------------------------------------------------------------------------------------------------------------------------------------------------------------------------------------------------------------------------------------------------------------------------------------------------------------------------------------------------------------------------------------------------------------------------------------------------------------------------------------------------------------------------------------------------------------------------------------------------------------------------------YLL-NICTANF--VSLVIQ-FP-IV----------FI-ASM----------E----------------R-GWS---TLSPIA--CY------------------------------------------IAGITCGT------------------------CSTV--VIITLTL------MS-VKLFR-----T-I----E----KD-L-------------DSH-ELN-------------------TNS-R--RTN-PI--------KFG-ATW----IISLVMF-LPT-T--F--G--WNSMVSD-----------GP------------HCSPNWR----VDSI--PD-ASYL-VAIVI--ASF--IVPL-----TIFMLYFVKMT--------RYL----------------------------------------M---------R-HHNH----------------------------ESYT--L----------------H-QM-------------------------------------------------------RLR----------------------------------------------VLH-IDA---------------------------------------------------------------------R----------------------------------------------------------------------NLI-----------------GVLT--LV-----------YMLLWLPYWF---YG-F---STL--F----------------------------G--R---------------------------------------------QT------------------------------------------------SKNGDL-----------------A-I-I----PWL-CISLSV------TYFPFM----------------YV----AVN-------------------KRFR----------L--------T----LM----------------------------SV---------LGCK---------------------------------------KT--QIKPSIEVE---------------------------------K-----------------------------------------------TETYEVLSNS-----------------------------------------------------------------------------------------------VTPRAGSPSILV----------------------PRSP---------------------------------LVN-RAFRL--------------------------------------------------------------------------SVF----------------------------------------EDY-GEDF---------------------------------------------------------------------------------------------------------------------------------------------------------------------------RQQKPWS-----NQEL------------------------------------------------------------------------------------------------------------YTPAV-------------------------------------SRLIRCSL-----------HATTHESTDESSYYG-------------------------------------------------------------------------------------------------------------------------------RTRRN------------------------------------TTIT---------------------------------------------------------------------------------------------------------------------------------------------------------------------------------------------------------------------
Diadumene_lineata_chrOU974069.1_2 ------------------------------------------------------------------------------------------------------------------------------------------------------------------------------------------------------------------------------------------------------------------------------------------------------------------------------------------------------------------------------------------------------------------------------------------------------------------------------------------------------------SNTV-------------------------------------------------------------------------YT------------I----------------------------Y-----------------------AIYIA--------------------------------------------FL----------FV-----FGI------------------------------------------------------------------------------------------------------------------------------------------------------------PAHLFG-----------------------------------------------FH-----------------------------FL--IK---HILHR-HK-SREL----SPYLL-NICIANF--VSLAGQ-FP-LV----------FI-ASI----------E----------------Q-GWS---SLGVLP--CY------------------------------------------LAGITSGV------------------------CSTV--VLLTLAL------MS-VKLYR-----T-V----E----LD-L-------------GGH-SDT-------------------ANH-R--RGS-PI--------KLV-ACW----VASILTF-IPT-C--F--G--WNSMVSY-----------GP------------HCSPNWR----VHNI--LD-SSYL-IVIAI--VSF--LVPI-----TVFLLYLFKMT--------RFL----------------------------------------S---------R-HHNH----------------------------ESCT--L----------------H-QV-------------------------------------------------------RLK----------------------------------------------FLH-IDA---------------------------------------------------------------------R----------------------------------------------------------------------NLI-----------------GVLG--LV-----------HVLLWIPYWL---YG-L---STL--F----------------------------G------------------------------------------------ST------------------------------------------------RGNGDL-----------------S-I-L----PWL-FVSLSV------IYFPFL----------------YV----ALN-------------------KR----------------------------------------------------------------------------------------------------------------------------------------------------------------------------------------------------------------------------------------------------------------------------------------------------------------------------------------------------------------------------------------------------------------------------------------------------------------------------------------------------------------------------------------------------------------------------------------------------------------------------------------------------------------------------------------------------------------------------------------------------------------------------------------------------------------------------------------------------------------------------------------------------------------------------------------------------------------------------------------------------------------------------------------------------------------------------------------------------------------------------------------------------------------------------------------------------------------------------------------------------------------------------------------------------------------------
Lucernaria_quadricornis_4949 ----------------------------------------------------------------------------------------------------------------------------------------------------------------------------------------------------------------------------------------------------------------------------------------------------------------------------------------------------------------------------------------------------------M-------------------------------------------------------------------AL--------------------------EPREGI--------------------------------------------------------------H----------LD------------F----------------------------F-----------------------GTLII--------------------------------------------CT----------IV-----LGT------------------------------------------------------------------------------------------------------------------------------------------------------------IFNGIA-----------------------------------------------II-----------------------------FF--YT------LV-KR-SKSF----NDALICSVAVADF--IQSLFA-YT-LN----------CL-WVT----------N--------------------T---TKDPKV--CI------------------------------------------ADGFLTHW------------------------LAVC--SISHLAI------MA-YERYK-----S-I----S----EG-Y-------------RRQ-CHS-------------------LHA-T-------LA-------MLS-IAW----LYALFWT-ALP-L--F--G--WSTYNTA--------NE-SV------------ICGLRWN----SRDL--VD-TSYA-TAIFI--ADF--ALPL-----GVIVVCYVKVF-VIV----RTS----------------------------------------N---------R-TIQN---A------------------------MEES--V----------------A-AN-------------------------------------------------------PAK----------------------------------------------STR-MVK---------------------------------------------------------------------E-----------------------------------------------------------------EKNLIMVV-----------------FMLI--TT-----------FVISWLPY------------------------------------------------------------------------------------------------------------------------------------------------------------G-----P-----S-K-T----P-----------------------------------------------------------------------------------------------------------------------------------------------------------------------------------------------------------------------------------------------------------------------------------------------------------------------------------------------------------------------------------------------------------------------------------------------------------------------------------------------------------------------------------------------------------------------------------------------------------------------------------------------------------------------------------------------------------------------------------------------------------------------------------------------------------------------------------------------------------------------------------------------------------------------------------------------------------------------------------------------------------------------------------------------------------------------------------------------------------------------------------------------------------------------------------------------------------------------------------------------------------------------------------------------------------------------------------------------------------------------------------------
Danio_rerio_A0A0N9N9H8_canonical_c ---------------------------------------------------------------------------------------------------------------------------------------------------------------------------------------------------------------MDFFPE---------------------------------------------------------------------------------FLND-----------------------------------------------------------------------------------------------SS-----------------------------------------------------------------------------------------------THYDG------------------------PGL----------------------------------KVPLPRA-----GFI------------T----------------------------L-----------------------SLLMA--------------------------------------------VF----------SI-----TSV------------------------------------------------------------------------------------------------------------------------------------------------------------VLNATV-----------------------------------------------IV-----------------------------VT--LR---H--KQ--L-RQPL----NFALV-NLAVADL--GTTLTG-SV-PS----------VV-TNA----------V----------------G-YYI----MGRIG--CV------------------------------------------LEGFCVAF------------------------FGIS--ALCTVAL------IA-VERL------FVV----C----RP-L-------------GSI-T---------------------FQC-R----H-AAG-------GLL-SCW----LWSLIWN-TPP-L--L--G--WGSYQLE--------GA-GT------------SCGPHWQ----SREL--RD-VSYI-ICYFS--VCF--AVPF-----AIILVSYSWLL--------YT-----------------------------------------L---------R------------------------------------Q--V----------------A-K------------------------------------------------------------------------------------------------------VG------GG---------------------------------------------------------------------A-------------------------------------------------------AA------RAEARVAWMV-----------------VMMV--LA-----------FLVSWLPYAA---LA-L---TVV--S----------------------------K--P---------------------------------------------EV----------------------------------------------------QL-----A-----VL---VK-V-L----PIY-MAKSST------VYNPLI----------------YI----YMN-------------------KQFQ----------R--------Y----AI----------------------------PF---------L---------------------------------------MC-GK--------------------------------------------------------------------------------------------------DP---------------------------------------------------------------------------------------------------WPS-ED--------------------------DVSE-------------------------------------VQT-----------------------------------------------------------------------------VV-----------------------------------------SPL-------------------------------------------------------------------------------------------------------------------------------------------------------------------------------------------------------------------------------------------------------------------------------------------------------------NNK---------------------------------------I-----------------------SPD------------------------------------------------------------------------------------------------------------------------------------------------------------------------------------------------------------------------------------------------------------------------------------------------------------------------------------------------------------------------------------------------------
OPSP_ICTPU_Ictalurus_punctatus ----------------------------------------------------------------------------------MA----------------------------------------S----------------------------------------------------------------------------------IILINFSET---------------D--------------------------------------------------------------TLHL-----------------------------------------------------------------------------------------------GS-----------------------------------------------------------------------------------------------VND----------------------------------------------------------------HIMPRI-----GYT------------I----------------------------L-----------------------SIIMA--------------------------------------------LS----------ST-----FGI------------------------------------------------------------------------------------------------------------------------------------------------------------ILNMVV-----------------------------------------------II-----------------------------VT--VR---Y--KQ--L-RQPL----NYALV-NLAVADL--GCPVFG-GL-LT----------AV-TNA----------M----------------G-YFS----LGRVG--CV------------------------------------------LEGFAVAF------------------------FGIA--GLCSVAV------IA-VDRY------MVV----C----RP-L-------------GAV-M---------------------FQT-K----H-ALA-------GVV-FSW----VWSFIWN-TPP-L--F--G--WGSYQLE--------GV-MT------------SCAPNWY----RRDP--VN-VSYI-LCYFM--LCF--ALPF-----ATIIFSYMHLL--------HT-----------------------------------------L---------W------------------------------------Q--V----------------A-K------------------------------------------------------------------------------------------------------LQ-VA--DSG---------------------------------------------------------------------S-------------------------------------------------------TA------KVEVQVARMV-----------------VIMV--MA-----------FLLTWLPYAA---FA-L---TVI--I----------------------------D--S---------------------------------------------NI----------------------------------------------------YI-----N-----PV---IG-T-I----PAY-LAKSST------VFNPII----------------YI----FMN-------------------RQFR----------D--------Y----AL----------------------------PC---------L---------------------------------------LC-GK--------------------------------------------------------------------------------------------------NP---------------------------------------------------------------------------------------------------WAAKEG--------------------------RDSD-------------------------------------TNT-----------------------------------------------------------------------------LT-----------------------------------------TTV-----------------------------------------------------------------------------------------------------------------------------------------------------------------------------------S------------------------------------------------------------------------------------------------------------------------KNTS---------------------------------------V-----------------------SPL------------------------------------------------------------------------------------------------------------------------------------------------------------------------------------------------------------------------------------------------------------------------------------------------------------------------------------------------------------------------------------------------------
Danio_rerio_A0A0N9NUD7_canonical_c ---------------------------------------------------------------------------------MHE----------------------------------------E----------------------------------------------------------------------------------MESETSTA---------------------------------------------------------------------------------AS-----------------------------------------------------------------------------------------------GS-----------------------------------------------------------------------------------------------IA-----------------------------------------------------------------EVMPRM-----GYT------------I----------------------------L-----------------------AVIIG--------------------------------------------VF----------SV-----CGV------------------------------------------------------------------------------------------------------------------------------------------------------------ILNVTV-----------------------------------------------IT-----------------------------VT--LK---Y--KQ--L-RQPL----NFALV-NLAVADL--GCAVFG-GL-PT----------VV-TNA----------M----------------G-YFS----LGRVG--CV------------------------------------------LEGFAVAF------------------------FGIA--ALCSVAV------IA-LERC------MVV----C----RP-V-------------GSI-S---------------------FQT-R----H-AVF-------GVA-VSW----LWSFIWN-TPP-L--F--G--WGRFELE--------GV-RT------------SCAPDWY----SRDL--AN-VSFI-VCYFL--LCF--ALPF-----SVIVYSYTRLL--------WT-----------------------------------------L---------R------------------------------------Q--V----------------S-R------------------------------------------------------------------------------------------------------LQ-VC--EGG---------------------------------------------------------------------S-------------------------------------------------------AA------RAEAQVSCMV-----------------VVMI--LA-----------FLLTWLPYAS---FA-L---CVI--L----------------------------I--P---------------------------------------------EL----------------------------------------------------YI-----D-----PV---IA-T-V----PMY-LTKSST------VFNPII----------------YI----FMN-------------------RQFR----------D--------R----AL----------------------------PF---------L---------------------------------------LC-GR--------------------------------------------------------------------------------------------------NP---------------------------------------------------------------------------------------------------WAA-EA--------------------------EEEE-------------------------------------EET-----------------------------------------------------------------------------TV-----------------------------------------SSV-----------------------------------------------------------------------------------------------------------------------------------------------------------------------------------S------------------------------------------------------------------------------------------------------------------------RSTS---------------------------------------V-----------------------SPA------------------------------------------------------------------------------------------------------------------------------------------------------------------------------------------------------------------------------------------------------------------------------------------------------------------------------------------------------------------------------------------------------
XP_012681490_Clupea_harengus ----------------------------------------------------------------------------------ME----------------------------------------Q----------------------------------------------------------------------------------HNLATSVQL---------------D--------------------------------------------------------------ILPQ-----------------------------------------------------------------------------------------------TS-----------------------------------------------------------------------------------------------VND----------------------------------------------------------------HILSRS-----GYT------------T----------------------------L-----------------------AAIIG--------------------------------------------VF----------SI-----TGI------------------------------------------------------------------------------------------------------------------------------------------------------------LFNITV-----------------------------------------------IV-----------------------------VT--LR---H--RQ--L-RQPL----NYALV-NLAVADL--GCALFG-GL-PT----------MV-TNA----------M----------------G-YFS----LGRVG--CV------------------------------------------IEGFAVSF------------------------FGIA--GLCSVAI------IA-MDRY------VVV----C----RP-L-------------GTV-M---------------------FQT-R----H-AVA-------GVV-FSW----VWSFVWN-TPP-L--F--G--WGSYQLE--------GV-LT------------SCAPDWY----NRNL--GN-MSYI-VCYFF--LCF--AIPF-----SIILVSYTRLL--------WT-----------------------------------------L---------R------------------------------------Q--V----------------A-K------------------------------------------------------------------------------------------------------LQ-MS--EGG---------------------------------------------------------------------S-------------------------------------------------------TA------RAEMQVARMV-----------------LLMV--VA-----------FLITWLPYAS---FA-L---SVI--L----------------------------D--P---------------------------------------------NL----------------------------------------------------YI-----D-----PV---IA-T-V----PMY-LAKSST------VFNPII----------------YI----FMN-------------------RQFR----------D--------C----AV----------------------------PF---------L---------------------------------------LC-GR--------------------------------------------------------------------------------------------------NP---------------------------------------------------------------------------------------------------WAS-EP--------------------------EGSE-------------------------------------AQT-----------------------------------------------------------------------------AV-----------------------------------------STV-----------------------------------------------------------------------------------------------------------------------------------------------------------------------------------S------------------------------------------------------------------------------------------------------------------------KSNQ---------------------------------------V-----------------------LPS------------------------------------------------------------------------------------------------------------------------------------------------------------------------------------------------------------------------------------------------------------------------------------------------------------------------------------------------------------------------------------------------------
Larcr_Parapinopsin -----------------------------------------------------------------------------------------------------------------------------------------------------------------------------------------------------------------------------------------------------------------------------------------------------------------------------------------------------------------------------------------------------------------------------------------------------------------------------------------------------------------------------------------------------------------------------ELLSRT-----GYT------------I----------------------------L-----------------------AVIMG--------------------------------------------VF----------SV-----LGI------------------------------------------------------------------------------------------------------------------------------------------------------------IFNVLV-----------------------------------------------IV-----------------------------VT--IR---H--RQ--L-RQPL----SYALV-NLAICDL--GCAVFG-GL-PT----------TV-TSA----------M----------------G-YFS----LGRVG--CV------------------------------------------LEGFAVSF------------------------FGIA--SLCTIGV------IS-VERC------IVV----C----YP-M-------------GAV-Q---------------------FQT-R----H-AVA-------GVL-LSW----VWSFVWN-TPP-L--F--G--WGSFDLE--------GV-KT------------SCAPNWY----NRDV--GN-MSYI-IIYFL--FCF--AVPF-----SLIIMSYSRLL--------WT-----------------------------------------L---------R------------------------------------Q--V----------------T-K------------------------------------------------------------------------------------------------------LQ-VS--EAG---------------------------------------------------------------------S-------------------------------------------------------TN------RVEVQVARMV-----------------VVMV--LA-----------FLVTWLPYAA---MA-L---AVI--M----------------------------D--S---------------------------------------------SL----------------------------------------------------YI-----D-----PI---VT-T-I----PVY-LAKSST------VYNPII----------------YI----FMN-------------------RQFR----------G--------Y----AI----------------------------ST---------V---------------------------------------L----------------------------------------------------------------------------------------------------------------------------------------------------------------------------------------------------------------------------------------------------------------------------------------------------------------------------------------------------------------------------------------------------------------------------------------------------------------------------------------------------------------------------------------------------------------------------------------------------------------------------------------------------------------------------------------------------------------------------------------------------------------------------------------------------------------------------------------------------------------------------------------------------------------------------------------------------------------------------------------------------------------------------------------------------------------------------------------------------------------------------------------------------------------------------------------------------------
BAM28745_Iguana_iguana ---------------------------------------------------------------------------------------------------------------------------------------------------------------------------------------------------------------MDFLDTSTL---------------S---------------------------------------------------------------MNA-----------------------------------------------------------------------------------------------TT-----------------------------------------------------------------------------------------------VRV----------------------------------------------------------------VLMPRI-----GYT------------I----------------------------I-----------------------AIIMA--------------------------------------------TS----------CT-----LSV------------------------------------------------------------------------------------------------------------------------------------------------------------ILNTTV-----------------------------------------------IA-----------------------------VT--IK---Y--RQ--L-RQPI----NYSLV-NLAIADL--GAALLG-GS-LN----------VE-TNA----------V----------------G-YYN----LGRVG--CV------------------------------------------TEGFAMAF------------------------FGIV--ALCTIAV------IA-VDRA------IVI----A----KP-M-------------GTL-T---------------------FTT-R----K-AMI-------GVA-ISW----IWSLVWN-TPP-L--F--G--WGGYQME--------GV-MT------------SCAPDWY----NSDP--IN-VSYI-VCYFL--FCF--TIPF-----VTILVSYGYLL--------WT-----------------------------------------L---------R------------------------------------Q--V----------------A-K------------------------------------------------------------------------------------------------------FG-VT--QRG---------------------------------------------------------------------S-------------------------------------------------------TN------KAEAQVSRMV-----------------IVMV--MA-----------FLICWLPYAT---FA-L---VVV--G----------------------------N--P---------------------------------------------QI----------------------------------------------------YI-----N-----PI---IA-T-V----PMY-MAKSST------FYNPII----------------YI----FMN-------------------KQFR----------D--------C----LV----------------------------RC---------L---------------------------------------LC-GR--------------------------------------------------------------------------------------------------NP---------------------------------------------------------------------------------------------------CASDQA--------------------------EEDD-------------------------------------LEV-----------------------------------------------------------------------------ST-----------------------------------------IAPAP--------------------------------------------------------------------------------------------------------------------------------------------------------------------------------SS------------------------------------------------------------------------------------------------------------------------KRGK---------------------------------------V-----------------------TPM------------------------------------------------------------------------------------------------------------------------------------------------------------------------------------------------------------------------------------------------------------------------------------------------------------------------------------------------------------------------------------------------------
Xenopus_tropicalis_Q75R39_canonical_c -----------------------------------------------------------------------------------------------------------------------------------------------------------------------------------------------------------------MADEALL---------------PP-------------------------------------------------------------MMNV-----------------------------------------------------------------------------------------------TN-----------------------------------------------------------------------------------------------EEMH-------------------------PG-----------------------------------KVLMPRI-----GYT------------I----------------------------L-----------------------ALIMA--------------------------------------------VF----------CA-----AAL------------------------------------------------------------------------------------------------------------------------------------------------------------FLNVTV-----------------------------------------------IV-----------------------------VT--FK---Y--RQ--L-RHPI----NYSLV-NLAIADL--GVTVLG-GA-LT----------VE-TNA----------V----------------G-YFN----LGRVG--CV------------------------------------------IEGFAVAF------------------------FGIA--ALCTIAV------IA-LDRV------FVV----C----KP-M-------------GTL-T---------------------FTP-K----Q-ALA-------GIA-ASW----IWSLIWN-TPP-L--F--G--WGSYELE--------GV-MT------------SCAPNWY----SADP--VN-MSYI-VCYFS--FCF--AIPF-----LIIVGSYGYLM--------WT-----------------------------------------L---------R------------------------------------Q--V----------------A-K------------------------------------------------------------------------------------------------------LG-VA--EGG---------------------------------------------------------------------T-------------------------------------------------------TS------KAEVQVSRMV-----------------IVMI--LA-----------FLVCWLPYAA---FA-M---TVV--A----------------------------N--P---------------------------------------------GM----------------------------------------------------HI-----D-----PI---IA-T-V----PMY-LTKTST------VYNPII----------------YI----FMN-------------------KQFQ----------E--------C----VI----------------------------PF---------L---------------------------------------FC-GR--------------------------------------------------------------------------------------------------NP---------------------------------------------------------------------------------------------------WAAEKS--------------------------SSME-------------------------------------TSI-----------------------------------------------------------------------------SV-----------------------------------------TSGTP---------------------------------------------------------------------------------------------------------------------------------------------------------------------------------T------------------------------------------------------------------------------------------------------------------------KRGQ---------------------------------------V-----------------------APA------------------------------------------------------------------------------------------------------------------------------------------------------------------------------------------------------------------------------------------------------------------------------------------------------------------------------------------------------------------------------------------------------
Gallus_gallus_P51475_canonical_c ----------------------------------------------------------------------------------------------------------------------------------------------------------------------------------------------------------------MSSNSSQA---------------P--------------------------------------------------------------PN-G-----------------------------------------------------------------------------------------------TP-----------------------------------------------------------------------------------------------GPFDG------------------------PQW----------------------------------PYQAPQS-----TYV------------G----------------------------V-----------------------AVLMG--------------------------------------------TV----------VA-----CAS------------------------------------------------------------------------------------------------------------------------------------------------------------VVNGLV-----------------------------------------------IV-----------------------------VS--IC---Y--KK--L-RSPL----NYILV-NLAVADL--LVTLCG-SS-VS----------LS-NNI----------N----------------G-FFV----FGRRM--CE------------------------------------------LEGFMVSL------------------------TGIV--GLWSLAI------LA-LERY------VVV----C----KP-L-------------GDF-Q---------------------FQR-R----H-AVS-------GCA-FTW----GWALLWS-APP-L--L--G--WSSYVPE--------GL-RT------------SCGPNWY----TGGS--NN-NSYI-LSLFV--TCF--VLPL-----SLILFSYTNLL--------LT-----------------------------------------L---------R------------------------------------A--A----------------A-A------------------------------------------------------------------------------------------------------QQ--K--EAD---------------------------------------------------------------------T-------------------------------------------------------TQ------RAEREVTRMV-----------------IVMV--MA-----------FLLCWLPYST---FA-L---VVA--T----------------------------H--K---------------------------------------------GI----------------------------------------------------II-----Q-----PV---LA-S-L----PSY-FSKTAT------VYNPII----------------YV----FMN-------------------KQFQ----------S--------C----LL----------------------------EM---------L---------------------------------------CC-GY--------------------------------------------------------------------------------------------------QP---------------------------------------------------------------------------------------------------QRTGKA--------------------------SP----------------------------------------GT-----------------------------------------------------------------------------PG-----------------------------------------PHADVT------------------------------------------------------------------------------------------------------------------------------------------------------------------------------AAG------------------------------------------------------------------------------------------------------------------------LRNK---------------------------------------V-----------------------MPA----------------------------------------------------------------------------------------------------------------------------------------------------------------------------------------------------------------------------HPV-----------------------------------------------------------------------------------------------------------------------------------------------------------------------
NP_001296979_Columba_livia ---------------------------------------------------------------------------------------------------------------------------------------------------------------------------------------------------------------MDPTNSPQE---------------P--------------------------------------------------------------PHTS-----------------------------------------------------------------------------------------------TP-----------------------------------------------------------------------------------------------GPFDG------------------------PQW----------------------------------PHQAPRG-----MYL------------S----------------------------V-----------------------AVLMG--------------------------------------------IV----------VI-----SAS------------------------------------------------------------------------------------------------------------------------------------------------------------VVNGLV-----------------------------------------------IV-----------------------------VS--IR---Y--KK--L-RSPL----NYILV-NLAVADL--LVTLCG-SS-VS----------FS-NNI----------N----------------G-FFV----FGKRL--CE------------------------------------------LEGFMVSL------------------------TGIV--GLWSLAI------LA-LERY------VVV----C----RP-L-------------GDF-R---------------------FQH-R----H-AVT-------GCA-FTW----VWSLLWT-TPP-L--L--G--WSSYVPE--------GL-RT------------SCGPNWY----TGGS--NN-NSYI-LTLFV--TCF--VMPL-----SLILFSYANLL--------MT-----------------------------------------L---------R------------------------------------A--A----------------A-A------------------------------------------------------------------------------------------------------QQ--Q--ESD---------------------------------------------------------------------T-------------------------------------------------------TQ------QAERQVTRMV-----------------VAMV--MA-----------FLICWLPYTT---FA-L---VVA--T----------------------------N--K---------------------------------------------DI----------------------------------------------------AI-----Q-----PA---LA-S-L----PSY-FSKTAT------VYNPII----------------YV----FMN-------------------KQFQ----------S--------C----LL----------------------------KM---------L---------------------------------------CC-GH--------------------------------------------------------------------------------------------------HP---------------------------------------------------------------------------------------------------RGTGRT--------------------------AP----------------------------------------AA-----------------------------------------------------------------------------PA-----------------------------------------SPTD----------------------------------------------------------------------------------------------------------------------------------------------------------------------------------G------------------------------------------------------------------------------------------------------------------------LRNK---------------------------------------V-----------------------TPS----------------------------------------------------------------------------------------------------------------------------------------------------------------------------------------------------------------------------HPV-----------------------------------------------------------------------------------------------------------------------------------------------------------------------
AAY34940_Podarcis_siculus ---------------------------------------------------------------------------------------------------------------------------------------------------------------------------------------------------------------MQASNASWV---------------E--------------------------------------------------------------VRNR-----------------------------------------------------------------------------------------------TP-----------------------------------------------------------------------------------------------GPFEG------------------------PQW----------------------------------PYLAPQS-----TYI------------S----------------------------V-----------------------AVLMG--------------------------------------------LV----------VI-----SAT------------------------------------------------------------------------------------------------------------------------------------------------------------LVNGLV-----------------------------------------------IV-----------------------------VS--VQ---F--KK--L-RSPL----NYVLV-NLAVADL--LVTFFG-ST-IS----------FV-NNA----------Q----------------G-FFI----FGQAT--CE------------------------------------------FEGFMVSL------------------------TGIV--GLWSLAI------LA-FERY------LVI----C----KP-V-------------GDF-R---------------------FPA-R----H-AVL-------GCA-FTW----GWSFVWT-VPP-L--L--G--WSSYVPE--------GL-RT------------SCGPNWY----SGGS--SN-NSYI-MTLFV--TCF--AMPL-----STILFSYANLL--------MT-----------------------------------------L---------R------------------------------------T--V----------------A-A------------------------------------------------------------------------------------------------------QQ--K--EQE---------------------------------------------------------------------T-------------------------------------------------------TQ------RAEREVTRMV-----------------VAMV--AA-----------FLVCWLPYAS---FA-M---VVA--T----------------------------H--K---------------------------------------------DL----------------------------------------------------AI-----R-----PA---LA-S-L----PSY-FSKTAT------VYNPII----------------YV----FMN-------------------KQFR----------S--------C----LL----------------------------YK---------M---------------------------------------SC-GH--------------------------------------------------------------------------------------------------RA---------------------------------------------------------------------------------------------------LSSQDT--------------------------TPAG-------------------------------------ISL-----------------------------------------------------------------------------PG-----------------------------------------RLTTSA------------------------------------------------------------------------------------------------------------------------------------------------------------------------------SKG------------------------------------------------------------------------------------------------------------------------SRNQ---------------------------------------V-----------------------SPS------------------------------------------------------------------------------------------------------------------------------------------------------------------------------------------------------------------------------------------------------------------------------------------------------------------------------------------------------------------------------------------------------
BAM28747_Iguana_iguana ---------------------------------------------------------------------------------------------------------------------------------------------------------------------------------------------------------------MRAAN-------------------E--------------------------------------------------------------PNNG-----------------------------------------------------------------------------------------------TP-----------------------------------------------------------------------------------------------GPFEG------------------------PQW----------------------------------PYLASRN-----IYT------------S----------------------------L-----------------------AVLMG--------------------------------------------LV----------VI-----SAA------------------------------------------------------------------------------------------------------------------------------------------------------------IVNALV-----------------------------------------------IA-----------------------------VS--IQ---Y--KK--L-RSPL----NYILV-NLAIADL--LVTSFG-ST-IS----------FA-NNI----------Y----------------G-FFV----FGQAA--CK------------------------------------------FEGFMVSL------------------------TGIV--GLWSLAI------LA-LERY------LVV----C----KP-A-------------GDF-R---------------------FQQ-R----H-ALI-------GCV-FTW----AWSLAWT-LPP-L--F--G--WSSYVPE--------GL-KT------------SCGPNWY----TGGS--SN-NSYI-TTLFV--TCF--ATPL-----GMIVFSYANLL--------LT-----------------------------------------L---------R------------------------------------A--V----------------A-A------------------------------------------------------------------------------------------------------QQ--K--ESR---------------------------------------------------------------------T-------------------------------------------------------TR------RAEREVTRMV-----------------IAMV--LA-----------FLVCWLPYAT---FA-M---VVA--T----------------------------N--K---------------------------------------------DL----------------------------------------------------VI-----Q-----PA---LA-S-L----PSY-FSKTAT------VYNPII----------------YV----FMN-------------------KQFR----------S--------C----LL----------------------------YT---------M---------------------------------------RC-GR--------------------------------------------------------------------------------------------------RP---------------------------------------------------------------------------------------------------RDERET--------------------------PPPR-------------------------------------ISV-----------------------------------------------------------------------------P------------------------------------------RGPSSA------------------------------------------------------------------------------------------------------------------------------------------------------------------------------LEG------------------------------------------------------------------------------------------------------------------------SRNK---------------------------------------V-----------------------TPSAS----------------------------------------------------------------------------------------------------------------------------------EGSGN---------------------------------------------------------------------------------DTRPS-----------------------------------------------------------------------------------------------------------------------------------------------------------------------
Danio_rerio_Q9W6A9_canonical_c -------------------------------------------------------------------------------------------------------------------------------------------------------------------------------------------------------------------MD------------------AWAVQ----------------------------------------------------------FGNA-----------------------------------------------------------------------------------------------SK-------------------------------------------V---------------------------------------------------SPFEG------------------------EQY-----------------------------------HIAPKW-----AFY------------L----------------------------Q-----------------------AAFMG--------------------------------------------FV----------FI-----VGT------------------------------------------------------------------------------------------------------------------------------------------------------------PMNGIV-----------------------------------------------LF-----------------------------VT--MK---Y--KK--L-RQPL----NYILV-NISLAGF--IFDTFS-VS-QV----------FV-CAA----------R----------------G-YYF----LGYTL--CA------------------------------------------MEAAMGSI------------------------AGLV--TGWSLAV------LA-FERY------VVI----C----KP-F-------------GSF-K---------------------FGQ-G----Q-AVG-------AVV-FTW----IIGTACA-TPP-F--F--G--WSRYIPE--------GL-GT------------ACGPDWY----TKSEEYNS-ESYT-YFLLI--TCF--MMPM-----TIIIFSYSQLL--------GA-----------------------------------------L---------R------------------------------------A--V----------------A-A------------------------------------------------------------------------------------------------------QQ--A--ESE---------------------------------------------------------------------S-------------------------------------------------------TQ------KAEREVSRMV-----------------VVMV--GS-----------FVLCYAPYAV---TA-M---YFA--N----------------------------S--D---------------------------------------------EP----------------------------------------------------NK-----D-----YR---LV-A-I----PAF-FSKSSC------VYNPLI----------------YA----FMN-------------------KQFN----------A--------C----IM----------------------------ET---------V----------------------------------------F-GK---------------------------------------------------------------------------------------------------K---------------------------------------------------------------------------------------------------IDE-SS--------------------------E----------------------------------------VSS-----------------------------------------------------------------------------KT-----------------------------------------ETSS----------------------------------------------------------------------------------------------------------------------------------------------------------------------------------V------------------------------------------------------------------------------------------------------------------------SA--------------------------------------------------------------------------------------------------------------------------------------------------------------------------------------------------------------------------------------------------------------------------------------------------------------------------------------------------------------------------------------------------------------------------------------------------------------------------
Gallus_gallus_P28684_canonical_c -----------------------------------------------------------------------------------------------------------------------------------------------------------------------------------------------------------------MSSD------------------DDFYL----------------------------------------------------------FTNG-----------------------------------------------------------------------------------------------SV-------------------------------------------P---------------------------------------------------GPWDG------------------------PQY-----------------------------------HIAPPW-----AFY------------L----------------------------Q-----------------------TAFMG--------------------------------------------IV----------FA-----VGT------------------------------------------------------------------------------------------------------------------------------------------------------------PLNAVV-----------------------------------------------LW-----------------------------VT--VR---Y--KR--L-RQPL----NYILV-NISASGF--VSCVLS-VF-VV----------FV-ASA----------R----------------G-YFV----FGKRV--CE------------------------------------------LEAFVGTH------------------------GGLV--TGWSLAF------LA-FERY------IVI----C----KP-F-------------GNF-R---------------------FSS-R----H-ALL-------VVV-ATW----LIGVGVG-LPP-F--F--G--WSRYMPE--------GL-QC------------SCGPDWY----TVGTKYRS-EYYT-WFLFI--FCF--IVPL-----SLIIFSYSQLL--------SA-----------------------------------------L---------R------------------------------------A--V----------------A-A------------------------------------------------------------------------------------------------------QQ--Q--ESA---------------------------------------------------------------------T-------------------------------------------------------TQ------KAEREVSRMV-----------------VVMV--GS-----------FCLCYVPYAA---LA-M---YMV--N----------------------------N--R---------------------------------------------DH----------------------------------------------------GL-----D-----LR---LV-T-I----PAF-FSKSAC------VYNPII----------------YC----FMN-------------------KQFR----------A--------C----IM----------------------------ET---------V----------------------------------------C-GK---------------------------------------------------------------------------------------------------P---------------------------------------------------------------------------------------------------LTD-DS--------------------------DAST-------------------------------------SAQ-----------------------------------------------------------------------------RT-----------------------------------------EVSS----------------------------------------------------------------------------------------------------------------------------------------------------------------------------------V------------------------------------------------------------------------------------------------------------------------SSSQ---------------------------------------V-----------------------GPT------------------------------------------------------------------------------------------------------------------------------------------------------------------------------------------------------------------------------------------------------------------------------------------------------------------------------------------------------------------------------------------------------
Homo_sapiens_P03999_canonical_c ---------------------------------------------------------------------------------------------------------------------------------------------------------------------------------------------------------------MRKMSE------------------EEFYL----------------------------------------------------------FKNI-----------------------------------------------------------------------------------------------SS-------------------------------------------V---------------------------------------------------GPWDG------------------------PQY-----------------------------------HIAPVW-----AFY------------L----------------------------Q-----------------------AAFMG--------------------------------------------TV----------FL-----IGF------------------------------------------------------------------------------------------------------------------------------------------------------------PLNAMV-----------------------------------------------LV-----------------------------AT--LR---Y--KK--L-RQPL----NYILV-NVSFGGF--LLCIFS-VF-PV----------FV-ASC----------N----------------G-YFV----FGRHV--CA------------------------------------------LEGFLGTV------------------------AGLV--TGWSLAF------LA-FERY------IVI----C----KP-F-------------GNF-R---------------------FSS-K----H-ALT-------VVL-ATW----TIGIGVS-IPP-F--F--G--WSRFIPE--------GL-QC------------SCGPDWY----TVGTKYRS-ESYT-WFLFI--FCF--IVPL-----SLICFSYTQLL--------RA-----------------------------------------L---------K------------------------------------A--V----------------A-A------------------------------------------------------------------------------------------------------QQ--Q--ESA---------------------------------------------------------------------T-------------------------------------------------------TQ------KAEREVSRMV-----------------VVMV--GS-----------FCVCYVPYAA---FA-M---YMV--N----------------------------N--R---------------------------------------------NH----------------------------------------------------GL-----D-----LR---LV-T-I----PSF-FSKSAC------IYNPII----------------YC----FMN-------------------KQFQ----------A--------C----IM----------------------------KM---------V----------------------------------------C-GK---------------------------------------------------------------------------------------------------A---------------------------------------------------------------------------------------------------MTD-ES--------------------------D-TC-------------------------------------SSQ-----------------------------------------------------------------------------KT-----------------------------------------EVST----------------------------------------------------------------------------------------------------------------------------------------------------------------------------------V------------------------------------------------------------------------------------------------------------------------SSTQ---------------------------------------V-----------------------GPN------------------------------------------------------------------------------------------------------------------------------------------------------------------------------------------------------------------------------------------------------------------------------------------------------------------------------------------------------------------------------------------------------
Gallus_gallus_P28683_canonical_c ---------------------------------------------------------------------------------------------------------------------------------------------------------------------------------------------------------------MNGTEG------------------INFYVPM---------------------------------------------------------SNK-----------------------------------------------------------------------------------------------TG-------------------------------------------VV-----------------------R--------------------------SPFEY------------------------PQY-----------------------------------YLAEPW-----KYR------------L----------------------------V-----------------------CCYIF--------------------------------------------FL----------IS-----TGL------------------------------------------------------------------------------------------------------------------------------------------------------------PINLLT-----------------------------------------------LL-----------------------------VT--FK---H--KK--L-RQPL----NYILV-NLAVADL--FMACFG-FT-VT----------FY-TAW----------N----------------G-YFV----FGPVG--CA------------------------------------------VEGFFATL------------------------GGQV--ALWSLVV------LA-IERY------IVV----C----KP-M-------------GNF-R---------------------FSA-T----H-AMM-------GIA-FTW----VMAFSCA-APP-L--F--G--WSRYMPE--------GM-QC------------SCGPDYY----THNPDYHN-ESYV-LYMFV--IHF--IIPV-----VVIFFSYGRLI--------CK-----------------------------------------V---------R------------------------------------E--A----------------A-A------------------------------------------------------------------------------------------------------QQ--Q--ESA---------------------------------------------------------------------T-------------------------------------------------------TQ------KAEKEVTRMV-----------------ILMV--LG-----------FMLAWTPYAV---VA-F---WIF--T----------------------------N--K---------------------------------------------GA----------------------------------------------------DF-----T-----AT---LM-A-V----PAF-FSKSSS------LYNPII----------------YV----LMN-------------------KQFR----------N--------C----MI----------------------------TT---------I---------------------------------------CC-GK--------------------------------------------------------------------------------------------------NP---------------------------------------------------------------------------------------------------FGDEDV--------------------------SSTV-------------------------------------SQS-----------------------------------------------------------------------------KT-----------------------------------------EVSS----------------------------------------------------------------------------------------------------------------------------------------------------------------------------------V------------------------------------------------------------------------------------------------------------------------SSSQ---------------------------------------V-----------------------SPA------------------------------------------------------------------------------------------------------------------------------------------------------------------------------------------------------------------------------------------------------------------------------------------------------------------------------------------------------------------------------------------------------
Danio_rerio_Q801U8_canonical_c ---------------------------------------------------------------------------------------------------------------------------------------------------------------------------------------------------------------MNGTEG------------------NNFYIPM---------------------------------------------------------SNR-----------------------------------------------------------------------------------------------TG-------------------------------------------LV-----------------------R--------------------------SPYEY------------------------TQY-----------------------------------YLADPW-----QFK------------A----------------------------L-----------------------AFYMF--------------------------------------------FL----------IC-----FGL------------------------------------------------------------------------------------------------------------------------------------------------------------PINVLT-----------------------------------------------LL-----------------------------VT--AQ---H--KK--L-RQPL----NYILV-NLAFAGT--IMAFFG-FT-VT----------FY-CSI----------N----------------G-YMA----LGPTG--CA------------------------------------------IEGFFATL------------------------GGQV--ALWSLVV------LA-IERY------IVV----C----KP-M-------------GSF-K---------------------FSS-N----H-AMA-------GIA-FTW----VMASSCA-VPP-L--F--G--WSRYIPE--------GM-QT------------SCGPDYY----TLNPEYNN-ESYV-LYMFS--CHF--CVPV-----TTIFFTYGSLV--------CT-----------------------------------------V---------K------------------------------------A--A----------------A-A------------------------------------------------------------------------------------------------------QQ--Q--ESE---------------------------------------------------------------------S-------------------------------------------------------TQ------KAEREVTRMV-----------------ILMV--LG-----------FLVAWVPYAS---FA-A---WIF--F----------------------------N--R---------------------------------------------GA----------------------------------------------------AF-----S-----AQ---AM-A-I----PAF-FSKASA------LFNPII----------------YV----LLN-------------------KQFR----------S--------C----ML----------------------------NT---------L---------------------------------------FC-GK--------------------------------------------------------------------------------------------------SP---------------------------------------------------------------------------------------------------LGD-DE--------------------------SSSV-------------------------------------STS-----------------------------------------------------------------------------KT-----------------------------------------EVSS------------------------------------------------------------------------------------------------------------------------------------------------------------------------------------------------------------------------------------------------------------------------------------------------------------------------------------------------------V-----------------------SPA------------------------------------------------------------------------------------------------------------------------------------------------------------------------------------------------------------------------------------------------------------------------------------------------------------------------------------------------------------------------------------------------------
Danio_rerio_A0A0N9P1B6_canonical_c ---------------------------------------------------------------------------------------------------------------------------------------------------------------------------------------------------------------MNGTEG------------------NNFYIPL---------------------------------------------------------SNR-----------------------------------------------------------------------------------------------TG-------------------------------------------LA-----------------------R--------------------------SPYEY------------------------PQY-----------------------------------YLAEPW-----QFK------------L----------------------------L-----------------------AVYMF--------------------------------------------FL----------IC-----LGF------------------------------------------------------------------------------------------------------------------------------------------------------------PINGLT-----------------------------------------------LL-----------------------------VT--AQ---H--KK--L-RQPL----NFILV-NLAVAGT--IMVCFG-FT-VT----------FY-TAI----------N----------------G-YFV----LGPTG--CA------------------------------------------IEGFMATL------------------------GGEV--ALWSLVV------LA-VERY------IVV----C----KP-M-------------GSF-K---------------------FSA-S----H-AFA-------GCA-FTW----VMAMACA-APP-L--V--G--WSRYIPE--------GM-QC------------SCGPDYY----TLNPEYNN-ESYV-LYMFI--CHF--ILPV-----TIIFFTYGRLV--------CT-----------------------------------------V---------K------------------------------------A--A----------------A-A------------------------------------------------------------------------------------------------------QQ--Q--ESE---------------------------------------------------------------------S-------------------------------------------------------TQ------KAEREVTRMV-----------------ILMV--LG-----------FLIAWTPYAT---VA-A---WIF--F----------------------------N--K---------------------------------------------GA----------------------------------------------------AF-----S-----AQ---FM-A-V----PAF-FSKTSA------LYNPVI----------------YV----LLN-------------------KQFR----------N--------C----ML----------------------------TT---------L---------------------------------------FC-GK--------------------------------------------------------------------------------------------------NP---------------------------------------------------------------------------------------------------LGD-DE--------------------------SSTV-------------------------------------STS-----------------------------------------------------------------------------KT-----------------------------------------EVSS------------------------------------------------------------------------------------------------------------------------------------------------------------------------------------------------------------------------------------------------------------------------------------------------------------------------------------------------------V-----------------------SPA------------------------------------------------------------------------------------------------------------------------------------------------------------------------------------------------------------------------------------------------------------------------------------------------------------------------------------------------------------------------------------------------------
OPSG3_DANRE_Danio_rerio ---------------------------------------------------------------------------------------------------------------------------------------------------------------------------------------------------------------MNGTEG------------------NNFYIPM---------------------------------------------------------SNR-----------------------------------------------------------------------------------------------TG-------------------------------------------LV-----------------------R--------------------------SPYEY------------------------PQY-----------------------------------YLAEPW-----QFK------------L----------------------------L-----------------------AVYMF--------------------------------------------FL----------MC-----FGF------------------------------------------------------------------------------------------------------------------------------------------------------------PINGLT-----------------------------------------------LV-----------------------------VT--AQ---H--KK--L-RQPL----NFILV-NLAVAGT--IMVCFG-FT-VT----------FY-TAI----------N----------------G-YFV----LGPTG--CA------------------------------------------IEGFMATL------------------------GGQI--SLWSLVV------LA-IERY------IVV----C----KP-M-------------GSF-K---------------------FSS-N----H-AFA-------GIG-FTW----IMALSCA-APP-L--V--G--WSRYIPE--------GM-QC------------SCGPDYY----TLNPDYNN-ESYV-LYMFC--CHF--IFPV-----TTIFFTYGRLV--------CT-----------------------------------------V---------K------------------------------------A--A----------------A-A------------------------------------------------------------------------------------------------------QQ--Q--ESE---------------------------------------------------------------------S-------------------------------------------------------TQ------KAEREVTRMV-----------------ILMV--LG-----------FLVAWTPYAS---VA-A---WIF--F----------------------------N--R---------------------------------------------GA----------------------------------------------------AF-----S-----AQ---FM-A-V----PAF-FSKSSS------IFNPII----------------YV----LLN-------------------KQFR----------N--------C----ML----------------------------TT---------L---------------------------------------FC-GK--------------------------------------------------------------------------------------------------NP---------------------------------------------------------------------------------------------------LGD-DE--------------------------SSTV-------------------------------------STS-----------------------------------------------------------------------------KT-----------------------------------------EVSS------------------------------------------------------------------------------------------------------------------------------------------------------------------------------------------------------------------------------------------------------------------------------------------------------------------------------------------------------V-----------------------SPA------------------------------------------------------------------------------------------------------------------------------------------------------------------------------------------------------------------------------------------------------------------------------------------------------------------------------------------------------------------------------------------------------
Danio_rerio_A4FUN8_canonical_c ---------------------------------------------------------------------------------------------------------------------------------------------------------------------------------------------------------------MNGTEG------------------PDFYVPM---------------------------------------------------------SNE-----------------------------------------------------------------------------------------------SG-------------------------------------------VV-----------------------R--------------------------SPYEY------------------------PQY-----------------------------------YLASPF-----AFY------------C----------------------------M-----------------------AAYML--------------------------------------------FL----------IV-----TCV------------------------------------------------------------------------------------------------------------------------------------------------------------PVNGLT-----------------------------------------------LY-----------------------------VT--IE---N--KK--L-RTPL----NYILL-NLAVADL--FMVFGG-FT-TT----------FY-TSM----------H----------------G-YFV----LGRAG--CN------------------------------------------LEGLFATV------------------------GGEI--ALWSLVV------LA-VERW------VVV----C----KP-F-------------TKF-R---------------------FSQ-L----H-ATL-------GVA-FSW----SMACSCA-IPP-L--L--G--WSRYIPE--------GL-QC------------SCGVDYY----TPNPETEN-ESFV-IYMFV--VHF--SIPL-----TIISFCYGRLL--------CT-----------------------------------------V---------K------------------------------------V--A----------------A-A------------------------------------------------------------------------------------------------------QQ--Q--ESE---------------------------------------------------------------------T-------------------------------------------------------TQ------RAEREVTRMV-----------------ILMV--IA-----------FLICWLPYAS---VA-W---YIF--T----------------------------H--Q---------------------------------------------GS----------------------------------------------------QF-----G-----PV---FM-T-V----PAF-FAKSSA------LYNPLI----------------YV----FMN-------------------KQFR----------H--------S----MM----------------------------MT---------V---------------------------------------CC-GK--------------------------------------------------------------------------------------------------DP---------------------------------------------------------------------------------------------------FQDEEE--------------------------GSSS-------------------------------------SKS-----------------------------------------------------------------------------KT-----------------------------------------ETSS----------------------------------------------------------------------------------------------------------------------------------------------------------------------------------V------------------------------------------------------------------------------------------------------------------------SSSS---------------------------------------A-----------------------SSA------------------------------------------------------------------------------------------------------------------------------------------------------------------------------------------------------------------------------------------------------------------------------------------------------------------------------------------------------------------------------------------------------
Danio_rerio_P35359_canonical_c ---------------------------------------------------------------------------------------------------------------------------------------------------------------------------------------------------------------MNGTEG------------------PAFYVPM---------------------------------------------------------SNA-----------------------------------------------------------------------------------------------TG-------------------------------------------VV-----------------------R--------------------------SPYEY------------------------PQY-----------------------------------YLVAPW-----AYG------------L----------------------------L-----------------------AAYMF--------------------------------------------FL----------II-----TGF------------------------------------------------------------------------------------------------------------------------------------------------------------PVNFLT-----------------------------------------------LY-----------------------------VT--IE---H--KK--L-RTPL----NYILL-NLAIADL--FMVFGG-FT-TT----------MY-TSL----------H----------------G-YFV----FGRLG--CN------------------------------------------LEGFFATL------------------------GGEM--GLWSLVV------LA-IERW------MVV----C----KP-V-------------SNF-R---------------------FGE-N----H-AIM-------GVA-FTW----VMACSCA-VPP-L--V--G--WSRYIPE--------GM-QC------------SCGVDYY----TRTPGVNN-ESFV-IYMFI--VHF--FIPL-----IVIFFCYGRLV--------CT-----------------------------------------V---------K------------------------------------E--A----------------A-A------------------------------------------------------------------------------------------------------QQ--Q--ESE---------------------------------------------------------------------T-------------------------------------------------------TQ------RAEREVTRMV-----------------IIMV--IA-----------FLICWLPYAG---VA-W---YIF--T----------------------------H--Q---------------------------------------------GS----------------------------------------------------EF-----G-----PV---FM-T-L----PAF-FAKTSA------VYNPCI----------------YI----CMN-------------------KQFR----------H--------C----MI----------------------------TT---------L---------------------------------------CC-GK--------------------------------------------------------------------------------------------------NP---------------------------------------------------------------------------------------------------FEE-EE--------------------------GAST-------------------------------------TAS-----------------------------------------------------------------------------KT-----------------------------------------EASS----------------------------------------------------------------------------------------------------------------------------------------------------------------------------------V------------------------------------------------------------------------------------------------------------------------SSSS---------------------------------------V-----------------------SPA------------------------------------------------------------------------------------------------------------------------------------------------------------------------------------------------------------------------------------------------------------------------------------------------------------------------------------------------------------------------------------------------------
Periphylla_periphylla_5005 -SLSAGGSKVPLCPSIPLVCLLPEDTH---------------------------THTHTHHTTTATPRADRH------RKTATM----------------------------------------T----------------------------------------------------------------------------------TNGTEG------------------PDFYVPM---------------------------------------------------------DNS-----------------------------------------------------------------------------------------------TG-------------------------------------------VV-----------------------R--------------------------SPFEY------------------------NQF-----------------------------------YLVTPA-----AFS------------A----------------------------L-----------------------AAYMF--------------------------------------------FL----------IL-----VGF------------------------------------------------------------------------------------------------------------------------------------------------------------PINALT-----------------------------------------------LY-----------------------------VT--IE---H--KK--L-RTPL----NYILL-NLAVADL--FMVFGG-FT-TT----------MY-TSM----------H----------------G-YFV----LGRLG--CD------------------------------------------LEGYFATL------------------------GGVI--ALWSLVV------LA-VERW------IVV----C----KP-I-------------SNF-R---------------------FGE-N----H-AIM-------GVT-LTW----FMANACA-VPP-L--V--G--WSRYIPE--------GM-QC------------SCGVDYY----TRAAGFNN-ESFV-IYMFI--CHF--SIPL-----TVVFFCYGRLL--------CV-----------------------------------------V---------K------------------------------------E--A----------------A-A------------------------------------------------------------------------------------------------------AQ--Q--ESE---------------------------------------------------------------------T-------------------------------------------------------TQ------RAEREVTRMV-----------------VIMV--IG-----------FLICWLPYAG---VA-W---FIF--T----------------------------H--Q---------------------------------------------GT----------------------------------------------------IF-----G-----PV---FM-T-L----PSF-FAKSAA------IYNPMI----------------YI----CLN-------------------KQFR----------H--------C----MI----------------------------TT---------L---------------------------------------CC-GK--------------------------------------------------------------------------------------------------NP---------------------------------------------------------------------------------------------------FEE-ED--------------------------AASS---------------------------------------A-----------------------------------------------------------------------------KT-----------------------------------------EASS----------------------------------------------------------------------------------------------------------------------------------------------------------------------------------A------------------------------------------------------------------------------------------------------------------------SSSS---------------------------------------V-----------------------SPA------------------------------------------------------------------------------------------------------------------------------------------------------------------------------------------------------------------------------------------------------------------------------------------------------------------------------------------------------------------------------------------------------
OPSD_PETMA_Petromyzon_marinus ---------------------------------------------------------------------------------------------------------------------------------------------------------------------------------------------------------------MNGTEG------------------ENFYIPF---------------------------------------------------------SNK-----------------------------------------------------------------------------------------------TG-------------------------------------------LA-----------------------R--------------------------SPFEY------------------------PQY-----------------------------------YLAEPW-----KYS------------V----------------------------L-----------------------AAYMF--------------------------------------------FL----------IL-----VGF------------------------------------------------------------------------------------------------------------------------------------------------------------PVNFLT-----------------------------------------------LF-----------------------------VT--VQ---H--KK--L-RTPL----NYILL-NLAVANL--FMVLFG-FT-LT----------MY-SSM----------N----------------G-YFV----FGPTM--CN------------------------------------------FEGFFATL------------------------GGEM--SLWSLVV------LA-IERY------IVI----C----KP-M-------------GNF-R---------------------FGS-T----H-AYM-------GVA-FTW----FMALSCA-APP-L--V--G--WSRYLPE--------GM-QC------------SCGPDYY----TLNPNFNN-ESFV-IYMFL--VHF--IIPF-----IVIFFCYGRLL--------CT-----------------------------------------V---------K------------------------------------E--A----------------A-A------------------------------------------------------------------------------------------------------AQ--Q--ESA---------------------------------------------------------------------S-------------------------------------------------------TQ------KAEKEVTRMV-----------------VLMV--IG-----------FLVCWVPYAS---VA-F---YIF--T----------------------------H--Q---------------------------------------------GS----------------------------------------------------DF-----G-----AT---FM-T-V----PAF-FAKTSA------LYNPII----------------YI----LMN-------------------KQFR----------N--------C----MI----------------------------TT---------L---------------------------------------CC-GK--------------------------------------------------------------------------------------------------NP---------------------------------------------------------------------------------------------------LGD-ED--------------------------SGAS--------------------------------------TS-----------------------------------------------------------------------------KT-----------------------------------------EVSS----------------------------------------------------------------------------------------------------------------------------------------------------------------------------------V------------------------------------------------------------------------------------------------------------------------STSQ---------------------------------------V-----------------------SPA------------------------------------------------------------------------------------------------------------------------------------------------------------------------------------------------------------------------------------------------------------------------------------------------------------------------------------------------------------------------------------------------------
OPSD_XENLA_Xenopus_laevis ---------------------------------------------------------------------------------------------------------------------------------------------------------------------------------------------------------------MNGTEG------------------PNFYVPM---------------------------------------------------------SNK-----------------------------------------------------------------------------------------------TG-------------------------------------------VV-----------------------R--------------------------SPFDY------------------------PQY-----------------------------------YLAEPW-----QYS------------A----------------------------L-----------------------AAYMF--------------------------------------------LL----------IL-----LGL------------------------------------------------------------------------------------------------------------------------------------------------------------PINFMT-----------------------------------------------LF-----------------------------VT--IQ---H--KK--L-RTPL----NYILL-NLVFANH--FMVLCG-FT-VT----------MY-TSM----------H----------------G-YFI----FGPTG--CY------------------------------------------IEGFFATL------------------------GGEV--ALWSLVV------LA-VERY------IVV----C----KP-M-------------ANF-R---------------------FGE-N----H-AIM-------GVA-FTW----IMALSCA-APP-L--F--G--WSRYIPE--------GM-QC------------SCGVDYY----TLKPEVNN-ESFV-IYMFI--VHF--TIPL-----IVIFFCYGRLL--------CT-----------------------------------------V---------K------------------------------------E--A----------------A-A------------------------------------------------------------------------------------------------------QQ--Q--ESL---------------------------------------------------------------------T-------------------------------------------------------TQ------KAEKEVTRMV-----------------VIMV--VF-----------FLICWVPYAY---VA-F---YIF--T----------------------------H--Q---------------------------------------------GS----------------------------------------------------NF-----G-----PV---FM-T-V----PAF-FAKSSA------IYNPVI----------------YI----VLN-------------------KQFR----------N--------C----LI----------------------------TT---------L---------------------------------------CC-GK--------------------------------------------------------------------------------------------------NP---------------------------------------------------------------------------------------------------FGD-ED--------------------------GSSA-------------------------------------ATS-----------------------------------------------------------------------------KT-----------------------------------------EASS----------------------------------------------------------------------------------------------------------------------------------------------------------------------------------V------------------------------------------------------------------------------------------------------------------------SSSQ---------------------------------------V-----------------------SPA------------------------------------------------------------------------------------------------------------------------------------------------------------------------------------------------------------------------------------------------------------------------------------------------------------------------------------------------------------------------------------------------------
Gallus_gallus_P22328_canonical_c ---------------------------------------------------------------------------------------------------------------------------------------------------------------------------------------------------------------MNGTEG------------------QDFYVPM---------------------------------------------------------SNK-----------------------------------------------------------------------------------------------TG-------------------------------------------VV-----------------------R--------------------------SPFEY------------------------PQY-----------------------------------YLAEPW-----KFS------------A----------------------------L-----------------------AAYMF--------------------------------------------ML----------IL-----LGF------------------------------------------------------------------------------------------------------------------------------------------------------------PVNFLT-----------------------------------------------LY-----------------------------VT--IQ---H--KK--L-RTPL----NYILL-NLVVADL--FMVFGG-FT-TT----------MY-TSM----------N----------------G-YFV----FGVTG--CY------------------------------------------IEGFFATL------------------------GGEI--ALWSLVV------LA-VERY------VVV----C----KP-M-------------SNF-R---------------------FGE-N----H-AIM-------GVA-FSW----IMAMACA-APP-L--F--G--WSRYIPE--------GM-QC------------SCGIDYY----TLKPEINN-ESFV-IYMFV--VHF--MIPL-----AVIFFCYGNLV--------CT-----------------------------------------V---------K------------------------------------E--A----------------A-A------------------------------------------------------------------------------------------------------QQ--Q--ESA---------------------------------------------------------------------T-------------------------------------------------------TQ------KAEKEVTRMV-----------------IIMV--IA-----------FLICWVPYAS---VA-F---YIF--T----------------------------N--Q---------------------------------------------GS----------------------------------------------------DF-----G-----PI---FM-T-I----PAF-FAKSSA------IYNPVI----------------YI----VMN-------------------KQFR----------N--------C----MI----------------------------TT---------L---------------------------------------CC-GK--------------------------------------------------------------------------------------------------NP---------------------------------------------------------------------------------------------------LGD-ED--------------------------TSAG---------------------------------------------------------------------------------------------------------------------KT-----------------------------------------ETSS----------------------------------------------------------------------------------------------------------------------------------------------------------------------------------V------------------------------------------------------------------------------------------------------------------------STSQ---------------------------------------V-----------------------SPA------------------------------------------------------------------------------------------------------------------------------------------------------------------------------------------------------------------------------------------------------------------------------------------------------------------------------------------------------------------------------------------------------
Bos_taurus_RecName__Full=Rhodopsin__ ---------------------------------------------------------------------------------------------------------------------------------------------------------------------------------------------------------------MNGTEG------------------PNFYVPF---------------------------------------------------------SNK-----------------------------------------------------------------------------------------------TG-------------------------------------------VV-----------------------R--------------------------SPFEA------------------------PQY-----------------------------------YLAEPW-----QFS------------M----------------------------L-----------------------AAYMF--------------------------------------------LL----------IM-----LGF------------------------------------------------------------------------------------------------------------------------------------------------------------PINFLT-----------------------------------------------LY-----------------------------VT--VQ---H--KK--L-RTPL----NYILL-NLAVADL--FMVFGG-FT-TT----------LY-TSL----------H----------------G-YFV----FGPTG--CN------------------------------------------LEGFFATL------------------------GGEI--ALWSLVV------LA-IERY------VVV----C----KP-M-------------SNF-R---------------------FGE-N----H-AIM-------GVA-FTW----VMALACA-APP-L--V--G--WSRYIPE--------GM-QC------------SCGIDYY----TPHEETNN-ESFV-IYMFV--VHF--IIPL-----IVIFFCYGQLV--------FT-----------------------------------------V---------K------------------------------------E--A----------------A-A------------------------------------------------------------------------------------------------------QQ--Q--ESA---------------------------------------------------------------------T-------------------------------------------------------TQ------KAEKEVTRMV-----------------IIMV--IA-----------FLICWLPYAG---VA-F---YIF--T----------------------------H--Q---------------------------------------------GS----------------------------------------------------DF-----G-----PI---FM-T-I----PAF-FAKTSA------VYNPVI----------------YI----MMN-------------------KQFR----------N--------C----MV----------------------------TT---------L---------------------------------------CC-GK--------------------------------------------------------------------------------------------------NP---------------------------------------------------------------------------------------------------LGD-DE--------------------------ASTT--------------------------------------VS-----------------------------------------------------------------------------KT-----------------------------------------E---------------------------------------------------------------------------------------------------------------------------------------------------------------------------------------------------------------------------------------------------------------------------------------------------------------TSQ---------------------------------------V-----------------------APA------------------------------------------------------------------------------------------------------------------------------------------------------------------------------------------------------------------------------------------------------------------------------------------------------------------------------------------------------------------------------------------------------
Danio_rerio_Q9PTX9_canonical_c ---------------------------------------------------------------------------------------------------------------------------------------------------------------------------------------------------------------MNGTEG------------------PNFYVPM---------------------------------------------------------SNR-----------------------------------------------------------------------------------------------TG-------------------------------------------LV-----------------------R--------------------------SPFEE------------------------PQY-----------------------------------YLAEPW-----QFS------------L----------------------------L-----------------------AAYML--------------------------------------------FL----------IL-----GSF------------------------------------------------------------------------------------------------------------------------------------------------------------PINALT-----------------------------------------------LY-----------------------------VT--VQ---H--KK--L-RTPL----NYILL-NLAVADL--FMVLGG-FT-VT----------LY-TAL----------H----------------G-YFL----LGVTG--CN------------------------------------------IEGFFATL------------------------GGEI--ALWSLVV------LA-IERY------IVV----C----KP-M-------------STF-R---------------------FGE-K----H-AII-------GVG-FTW----VMALTCA-VPP-L--L--G--WSRYIPE--------GM-QC------------SCGIDYY----TPKPEVHN-TSFV-IYMFI--LHF--SIPL-----LIIFFCYSRLL--------CT-----------------------------------------V---------R------------------------------------A--A----------------A-A------------------------------------------------------------------------------------------------------QQ--Q--ESE---------------------------------------------------------------------T-------------------------------------------------------TQ------RAEREVTRMV-----------------VVMV--IA-----------FLVCWVPYAS---VA-W---YIF--A----------------------------N--Q---------------------------------------------GA----------------------------------------------------EF-----G-----PV---FM-T-V----PAF-FAKSAA------LYNPVI----------------YI----MLN-------------------RQFR----------N--------C----ML----------------------------ST---------V---------------------------------------CC-GK--------------------------------------------------------------------------------------------------NP---------------------------------------------------------------------------------------------------LAE-DE--------------------------SSSA-------------------------------------VSS-----------------------------------------------------------------------------KT-----------------------------------------QSSV----------------------------------------------------------------------------------------------------------------------------------------------------------------------------------V------------------------------------------------------------------------------------------------------------------------SSAQ---------------------------------------V-----------------------SPA------------------------------------------------------------------------------------------------------------------------------------------------------------------------------------------------------------------------------------------------------------------------------------------------------------------------------------------------------------------------------------------------------
Danio_rerio_A8E5J4_canonical_c ---------------------------------------------------------------------------------------------------------------------------------------------------------------------------------------------------------------MKQQQQTPEL-------------FEDFHMPITL-----------------------------------------------------DVSNI-----------------------------------------------------------------------------------------------SA-------------------------------------------Y---------------------------------------------------SPFLV------------------------PQD-----------------------------------HLGHSG-----VFM------------G----------------------------M-----------------------SAFML--------------------------------------------FL----------FI-----AGT------------------------------------------------------------------------------------------------------------------------------------------------------------AINVLT-----------------------------------------------IV-----------------------------CT--IQ---Y--KK--L-RSHL----NYILV-NLAISNL--WVSVFG-SS-VA----------FY-AFY----------K----------------K-YFV----FGPIG--CK------------------------------------------IEGFTSTI------------------------GGMV--SLWSLAV------VA-LERW------LVI----C----KP-L-------------GNF-T---------------------FKT-P----H-AIA-------GCI-LPW----CMALAAG-LPP-L--L--G--WSRYIPE--------GL-QC------------SCGPDWY----TTNNKFNN-ESYV-MFLFC--FCF--AVPF-----STIVFCYGQLL--------IT-----------------------------------------L---------K------------------------------------L--A----------------A-K------------------------------------------------------------------------------------------------------AQ--A--DSA---------------------------------------------------------------------S-------------------------------------------------------TQ------KAEREVTKMV-----------------VVMV--FG-----------FLICWGPYAI---FA-I---WVV--S----------------------------N--R---------------------------------------------GA----------------------------------------------------PF-----D-----LR---LA-T-I----PSC-LCKAST------VYNPVI----------------YV----LMN-------------------KQFR----------S--------C----MM----------------------------KM---------V---------------------------------------FN-KN--------------------------------------------------------------------------------------------------I------------------------------------------------------------------------------------------------------E-ED--------------------------EASS-------------------------------------SSQ-----------------------------------------------------------------------------VT-----------------------------------------QVSS----------------------------------------------------------------------------------------------------------------------------------------------------------------------------------V------------------------------------------------------------------------------------------------------------------------APEK------------------------------------------------------------------------------------------------------------------------------------------------------------------------------------------------------------------------------------------------------------------------------------------------------------------------------------------------------------------------------------------------------------------------------------------------------------------------
Gallus_gallus_P28682_canonical_c ---------------------------------------------------------------------------------------------------------------------------------------------------------------------------------------------------------------MHPPRPTTDL-------------PEDFYIPMAL-----------------------------------------------------DAPNI-----------------------------------------------------------------------------------------------TA-------------------------------------------L---------------------------------------------------SPFLV------------------------PQT-----------------------------------HLGSPG-----LFR------------A----------------------------M-----------------------AAFMF--------------------------------------------LL----------IA-----LGV------------------------------------------------------------------------------------------------------------------------------------------------------------PINTLT-----------------------------------------------IF-----------------------------CT--AR---F--RK--L-RSHL----NYILV-NLALANL--LVILVG-ST-TA----------CY-SFS----------Q----------------M-YFA----LGPTA--CK------------------------------------------IEGFAATL------------------------GGMV--SLWSLAV------VA-FERF------LVI----C----KP-L-------------GNF-T---------------------FRG-S----H-AVL-------GCV-ATW----VLGFVAS-APP-L--F--G--WSRYIPE--------GL-QC------------SCGPDWY----TTDNKWHN-ESYV-LFLFT--FCF--GVPL-----AIIVFSYGRLL--------IT-----------------------------------------L---------R------------------------------------A--V----------------A-R------------------------------------------------------------------------------------------------------QQ--E--QSA---------------------------------------------------------------------T-------------------------------------------------------TQ------KADREVTKMV-----------------VVMV--LG-----------FLVCWAPYTA---FA-L---WVV--T----------------------------H--R---------------------------------------------GR----------------------------------------------------SF-----E-----VG---LA-S-I----PSV-FSKSST------VYNPVI----------------YV----LMN-------------------KQFR----------S--------C----ML----------------------------KL---------L---------------------------------------FC-GR--------------------------------------------------------------------------------------------------SP---------------------------------------------------------------------------------------------------FGD-DE--------------------------DVSG-------------------------------------SSQ-----------------------------------------------------------------------------AT-----------------------------------------QVSS----------------------------------------------------------------------------------------------------------------------------------------------------------------------------------V------------------------------------------------------------------------------------------------------------------------SSSH---------------------------------------V-----------------------APA------------------------------------------------------------------------------------------------------------------------------------------------------------------------------------------------------------------------------------------------------------------------------------------------------------------------------------------------------------------------------------------------------
OPSP_PETMA_Petromyzon_marinus ---------------------------------------------------------------------------------------------------------------------------------------------------------------------------------------------------------------MDALQESPP---------------SHHSLPSALPS-------------------------------------------------ATGGNGT-----------------------------------------------------------------------------------------------VA-------------------------------------------TM-----------------------H--------------------------NPFER------------------------PL------------------------------------EGIAPW-----NFT------------M----------------------------L-----------------------AALMG--------------------------------------------TI----------TA-----LSL------------------------------------------------------------------------------------------------------------------------------------------------------------GENFAV-----------------------------------------------IV-----------------------------VT--AR---F--RQ--L-RQPL----NYVLV-NLAAADL--LVSAIG-GS-VS----------FF-TNI----------K----------------G-YFF----LGVHA--CV------------------------------------------LEGFAVTY------------------------FGVV--ALWSLAL------LA-FERY------FVI----C----RP-L-------------GNF-R---------------------LQS-K----H-AVL-------GLA-VVW----VFSLACT-LPP-V--L--G--WSSYRPS--------MI-GT------------TCEPNWY----SGEL--HD-HTFI-LMFFS--TCF--IFPL-----AVIFFSYGKLI--------QK-----------------------------------------L---------K------------------------------------K--A----------------S-E------------------------------------------------------------------------------------------------------TQ--R--GLE---------------------------------------------------------------------S-------------------------------------------------------TR------RAEQQVTRMV-----------------VVMI--LA-----------FLVCWMPYAT---FS-I---VVT--A----------------------------C--P---------------------------------------------TI----------------------------------------------------HL-----D-----PL---LA-A-V----PAF-FSKTAT------VYNPVI----------------YI----FMN-------------------KQFR----------D--------C----FV----------------------------QV---------L---------------------------------------PC-KGLKKV------------------------------------------------------------------------------------------SATQTA---------------------------------------------------------------------------------------------------GAQ-DT--------------------------EHTASV--------------------------NT---QSPGNRH-----------------------------------------------------------------------------NI-----------------------------------------ALAAGSL-----------RFTGAV---------------------------------APSPATGVVEPTMSAAGSMGAP------------------------------------------------------------------PNKSTAPCQQQGQQQ--------------QQQGTPIPAIT-----HVQP-------------------------------------------------------------------------------------------------------LLTHSESVSK---------------------------------------I-----------------------CPV------------------------------------------------------------------------------------------------------------------------------------------------------------------------------------------------------------------------------------------------------------------------------------------------------------------------------------------------------------------------------------------------------
AF233520_1_Cyprinus_carpio ---------------------------------------------------------------------------------------------------------------------------------------------------------------------------------------------------------------MESLAAAVN---------------GVSHT-----------------------------------------------------------------------------------------------------------------------------------------------------------------------------------------------------------------------------------E--------------------------DPFSG------------------------PL------------------------------------SSIAPW-----NYR------------V----------------------------L-----------------------AALMF--------------------------------------------VV----------TS-----VSL------------------------------------------------------------------------------------------------------------------------------------------------------------CENFTV-----------------------------------------------ML-----------------------------VT--FR---F--KQ--L-RQPL----NYIIV-NLSLADF--LVSLSG-GT-IS----------FL-TNF----------H----------------G-YFF----LGRWA--CV------------------------------------------LEGFAVTF------------------------FGIV--ALWSLAV------LA-FERF------FVI----C----RP-L-------------GNI-R---------------------LRG-K----H-AAL-------GLL-FVW----SFSFVWT-IPP-V--L--G--WSSYTVS--------KI-GT------------TCEPNWY----SGNF--QD-HTFI-ITFFT--TCF--IFPL-----AVIIVCYCKLL--------RK-----------------------------------------L---------R------------------------------------K--V----------------S-N------------------------------------------------------------------------------------------------------TH--G--RLG---------------------------------------------------------------------N-------------------------------------------------------AR------KPERQVTRMV-----------------VVMI--VA-----------FMVAWTPYAA---FS-I---VVT--A----------------------------L--P---------------------------------------------SI----------------------------------------------------HL-----D-----PR---LA-A-A----PAF-FSKTAA------VYNPII----------------YV----FMN-------------------KQFR----------K--------C----VV----------------------------QL---------L---------------------------------------SC-RDVTVV------------------------------------------------------------------------------------------EGNINQ---------------------------------------------------------------------------------------------------TTD-RA--------------------------GLTN-------------------------------------ESN-----------------------------------------------------------------------------TG-----------------------------------------EMSAIAA-----------RIPAAG---------------------------------TVPPKTEEPPNERSSF---------------------------------------------------------------------------------------------------------TQIPI------------------------------------------------------------------------------------------------------------------------PENK---------------------------------------V-----------------------CPM------------------------------------------------------------------------------------------------------------------------------------------------------------------------------------------------------------------------------------------------------------------------------------------------------------------------------------------------------------------------------------------------------
BAA94288_Danio_rerio ---------------------------------------------------------------------------------------------------------------------------------------------------------------------------------------------------------------MEASSAAVN---------------AVSPA-----------------------------------------------------------------------------------------------------------------------------------------------------------------------------------------------------------------------------------E--------------------------DPFSA------------------------PL------------------------------------SSIAPW-----NYS------------V----------------------------L-----------------------AALMF--------------------------------------------VV----------TA-----LSL------------------------------------------------------------------------------------------------------------------------------------------------------------SENFTV-----------------------------------------------ML-----------------------------VT--FR---F--QQ--L-RQPL----NYIIV-NLSLADF--LVSLTG-GS-IS----------FL-TNY----------H----------------G-YFF----LGKWA--CV------------------------------------------LEGFAVTF------------------------FGIV--ALWSLAV------LA-FERF------FVI----C----RP-L-------------GNI-R---------------------LRG-K----H-AAL-------GLV-FVW----SFSFIWT-VPP-V--L--G--WSSYTVS--------RI-GT------------TCEPNWY----SGNF--HD-HTFI-ITLFS--TCF--IFPL-----GVIIVCYCKLI--------RK-----------------------------------------L---------R------------------------------------K--V----------------S-N------------------------------------------------------------------------------------------------------TH--G--RLG---------------------------------------------------------------------N-------------------------------------------------------AR------KPERQVTRMV-----------------VVMI--VA-----------FMVAWTPYAA---FS-I---IIT--A----------------------------H--P---------------------------------------------SM----------------------------------------------------HV-----D-----PR---LA-A-I----PAF-VAKTAA------VYNPII----------------YV----FMN-------------------KQFR----------K--------C----LV----------------------------QL---------L---------------------------------------SC-SKVTVV------------------------------------------------------------------------------------------EGNNNQ---------------------------------------------------------------------------------------------------TTE-RA--------------------------GMTS-------------------------------------GSN-----------------------------------------------------------------------------TG-----------------------------------------EMSAIAA-----------RVSV--------------------------------------PKTEENPGDRSTF---------------------------------------------------------------------------------------------------------SHIPI------------------------------------------------------------------------------------------------------------------------PENK---------------------------------------V-----------------------CPM------------------------------------------------------------------------------------------------------------------------------------------------------------------------------------------------------------------------------------------------------------------------------------------------------------------------------------------------------------------------------------------------------
Danio_rerio_A8YXX6_canonical_c ---------------------------------------------------------------------------------------------------------------------------------------------------------------------------------------------------------------MESF--------------------GFSVT----------------------------------------------------------ESTD-----------------------------------------------------------------------------------------------VT-------------------------------------------TP-----------------------D--------------------------DPFKG------------------------PL------------------------------------KSVAPW-----NYT------------F----------------------------L-----------------------ACLMF--------------------------------------------IV----------TS-----LSI------------------------------------------------------------------------------------------------------------------------------------------------------------TENFTV-----------------------------------------------ML-----------------------------VT--YR---F--KQ--L-RKPL----NYIIV-NLSVADF--LVSMTG-GT-IS----------FL-TNA----------R----------------G-FFF----LGVWA--CV------------------------------------------LEGFAVTF------------------------FGIV--ALWSLAI------LA-FERF------FVI----C----RP-L-------------KNV-R---------------------LGG-K----H-AAM-------GLI-FVW----TFSFIWT-IPP-V--L--G--WNSYTVS--------KI-GT------------TCEPNWY----STNY--YD-HTYI-ITFFV--TCF--ILPL-----GVIIISYGKLM--------QK-----------------------------------------L---------R------------------------------------K--V----------------S-N------------------------------------------------------------------------------------------------------TH--G--RLG---------------------------------------------------------------------N-------------------------------------------------------AR------KPDREVARMV-----------------VVMI--VA-----------FMVGWTPYAA---FS-I---TVT--A----------------------------C--P---------------------------------------------TI----------------------------------------------------YI-----D-----PR---LG-S-I----PAF-FSKTAA------VYNPII----------------YV----FMN-------------------KQFR----------K--------C----LI----------------------------QM---------F---------------------------------------KG-NGTALE------------------------------------------------------------------------------------------STNLNQ---------------------------------------------------------------------------------------------------TSD-KG--------------------------PITAT-----------------------------------ADTH-----------------------------------------------------------------------------LG-----------------------------------------EMSTIAA-----------RVPMSM---------------------------------CNMEKSEEEEEEPEQSGNGG----------------------------------------------------------------------------------------------------PKQLPL------------------------------------------------------------------------------------------------------------------------SDSR---------------------------------------V-----------------------CPL------------------------------------------------------------------------------------------------------------------------------------------------------------------------------------------------------------------------------------------------------------------------------------------------------------------------------------------------------------------------------------------------------
B2CKZ8_HAPBU_Haplochromis_burtoni ---------------------------------------------------------------------------------------------------------------------------------------------------------------------------------------------------------------METFSVSVN---------------GVSYT----------------------------------------------------------VAPE-----------------------------------------------------------------------------------------------LS-------------------------------------------TP-----------------------D--------------------------DPFNG------------------------PI------------------------------------KNIAPW-----NFT------------I----------------------------L-----------------------AVLMF--------------------------------------------VV----------SS-----LSL------------------------------------------------------------------------------------------------------------------------------------------------------------TENFLV-----------------------------------------------MF-----------------------------VT--FK---F--KQ--L-RQPL----NYIIV-NLAIADF--LVSLTG-GV-IS----------FL-TNA----------R----------------G-YFF----LGKWA--CV------------------------------------------LEGFAVTF------------------------FGIV--ALWSLAV------LS-FERF------FVI----C----RP-L-------------GNI-R---------------------LQA-K----H-AIL-------GLV-FVW----SFSFIWT-FPP-V--L--G--WNRYTVS--------KI-GT------------TCEPDWY----STNI--TD-HSYI-LTFFV--TCF--ILPL-----GVIFFCYGKLL--------RK-----------------------------------------L---------R------------------------------------K--V----------------S---------------------------------------------------------------------------------------------------------H--G--RLA---------------------------------------------------------------------T-------------------------------------------------------AR------KPERQVTRMV-----------------VVMI--VA-----------FMVGWTPYAV---FS-I---LVT--A----------------------------H--P---------------------------------------------TI----------------------------------------------------EL-----D-----PR---LA-S-I----PAF-FSKTAA------VYNPII----------------YV----FMN-------------------KQ------------------------------------------------------------------------------------------------------------------------------------------------------------------------------------------------------------------------------------------------------------------------------------------------------------------------------------------------------------------------------------------------DPH-----------------------------------------------------------------------------VL------------------------------------------------------------------------------------------------------------------------------------------------------------------------------------------------------------------------------------------------------------------------------------------------------------------------------------------------------------------------------------------------------------------------------------------------------------------------------------------------------------------------------------------------------------------------------------------------------------------------------------------------------------------------------------------------------------------------------------------------------------------------------------------------------------------------------------
NP_001165363_Xenopus_laevis ---------------------------------------------------------------------------------------------------------------------------------------------------------------------------------------------------------------------MPT---------------NVSLL----------------------------------------------------------ATTE-----------------------------------------------------------------------------------------------GS-------------------------------------------TE-----------------------W--------------------------NPFNE------------------------PL------------------------------------KTIEPW-----NFQ------------L----------------------------L-----------------------AALMF--------------------------------------------VV----------TS-----LSI------------------------------------------------------------------------------------------------------------------------------------------------------------AENFIV-----------------------------------------------IL-----------------------------VT--VK---F--KQ--L-RQPL----NYIIV-NLSMADF--LVSIIG-GT-IS----------IA-TNS----------R----------------G-YFY----LGSWA--CV------------------------------------------LEGFAVTF------------------------FGIV--ALWSLSV------LA-FERY------VVI----C----RP-L-------------GNL-R---------------------LQG-K----H-SAF-------AII-FVW----VFSFVWT-IPP-T--M--G--WSSYTTS--------KI-GT------------TCEPNWY----SGEM--RD-QTYI-ITFLT--TCF--ILPL-----LVIFVSYGKLM--------RK-----------------------------------------L---------R------------------------------------K--V----------------S-D------------------------------------------------------------------------------------------------------TQ--G--RLG---------------------------------------------------------------------S-------------------------------------------------------TR------KPEREVTRMV-----------------VIMI--LA-----------FLICWTPYAA---FS-I---LAT--A----------------------------H--P---------------------------------------------NI----------------------------------------------------DL-----D-----PR---LS-A-I----PAF-FAKTAS------MYNPII----------------YV----YMN-------------------KQFR----------R--------C----LY----------------------------QM---------F---------------------------------------HL-NDPDAK------------------------------------------------------------------------------------------ESNINP---------------------------------------------------------------------------------------------------TSE-RG--------------------------VATR-------------------------------------DNN-----------------------------------------------------------------------------GG-----------------------------------------EMLAIAT-----------HITSSA------------------------------------VTNREEQSSCNSF---------------------------------------------------------------------------------------------------------AQIPV------------------------------------------------------------------------------------------------------------------------SENK---------------------------------------V-----------------------CPM------------------------------------------------------------------------------------------------------------------------------------------------------------------------------------------------------------------------------------------------------------------------------------------------------------------------------------------------------------------------------------------------------
G1KEP8_ANOCA_Anolis_carolinensis ---------------------------------------------------------------------------------------------------------------------------------------------------------------------------------------------------------------MAGLRREAE---------------NDSWLFD-------------------------------------------------------PSSSS-----------------------------------------------------------------------------------------------AP--------------------------------------------------------------------F--------------------------DPFLQ------------------------PL------------------------------------DIIEPW-----NFH------------L----------------------------I-----------------------SALMF--------------------------------------------VV----------TL-----FSL------------------------------------------------------------------------------------------------------------------------------------------------------------SENFTV-----------------------------------------------IL-----------------------------VT--IK---F--KQ--L-RQPL----NYVIV-NLSVADF--LVSLIG-GT-IS----------FS-TNL----------K----------------G-YFY----MGHWA--CV------------------------------------------LEGFAVTF------------------------FGIV--ALWSLAL------LA-FERY------VVI----C----RP-L-------------GNM-R---------------------LNG-K----H-AAL-------GVA-FVW----IFSFIWT-VPP-T--M--G--WSSYTTS--------KI-GT------------TCEPNWY----SGDY--ND-HTFI-ITFFT--TCF--ILPL-----LVILVSYGKLM--------RK-----------------------------------------L---------R------------------------------------K--V----------------S-D------------------------------------------------------------------------------------------------------TQ--G--RLG---------------------------------------------------------------------T-------------------------------------------------------TR------KPERQVTGMV-----------------VIMI--LA-----------FLICWSPYAA---FS-I---LVT--A----------------------------C--P---------------------------------------------SI----------------------------------------------------EL-----D-----PR---LA-A-I----PAF-FSKTAT------VYNPVI----------------YV----FMN-------------------NQFR----------K--------C----LV----------------------------QL---------F---------------------------------------QC-SSQETM------------------------------------------------------------------------------------------DANVNP---------------------------------------------------------------------------------------------------ISE-KD--------------------------TLTH-------------------------------------TKH-----------------------------------------------------------------------------CG-----------------------------------------EMSTVAA-----------HVIVFN------------------------------------PRSEDEQGSCQSF---------------------------------------------------------------------------------------------------------AQLAI------------------------------------------------------------------------------------------------------------------------SENK---------------------------------------V-----------------------YPL------------------------------------------------------------------------------------------------------------------------------------------------------------------------------------------------------------------------------------------------------------------------------------------------------------------------------------------------------------------------------------------------------
XP_005515104_Columba_livia ----------------------------------------------------------------------------------------------------------------------------------------------------------------------------------------------------------------MDVFRAPE---------------NESLL----------------------------------------------------------SSPS-----------------------------------------------------------------------------------------------GP-------------------------------------------GR-----------------------W--------------------------DPFRR------------------------PL------------------------------------DSIPPW-----HFR------------L----------------------------L-----------------------AALML--------------------------------------------VV----------TS-----LSL------------------------------------------------------------------------------------------------------------------------------------------------------------AENLAV-----------------------------------------------IL-----------------------------VT--LK---F--KQ--L-RQPV----NYVIV-NLSVADF--LVSLTG-GT-IS----------FL-TNL----------K----------------G-YFY----MGYWA--CV------------------------------------------LEGFAVTF------------------------FGIV--ALWSLAL------LA-FERY------IVI----C----RP-L-------------GNV-R---------------------LRG-R----H-AAL-------GIA-FVW----VFSFLWT-IPP-A--V--G--WSSYTTS--------KI-GT------------TCEPNWY----SGAY--TD-HTYI-IAFFT--TCF--IVPL-----SVILVSYGKLM--------QK-----------------------------------------L---------R------------------------------------K--V----------------S-D------------------------------------------------------------------------------------------------------TQ--G--RLG---------------------------------------------------------------------T-------------------------------------------------------TR------KPERQVARMV-----------------VVMI--VA-----------FLICWTPYAA---FS-V---LVT--A----------------------------Y--P---------------------------------------------SI----------------------------------------------------EL-----D-----PR---LA-A-V----PAF-FSKTAT------VYNPII----------------YV----FMN-------------------KQFR----------K--------C----LI----------------------------QM---------F---------------------------------------SC-SAVETA------------------------------------------------------------------------------------------ESNMNP---------------------------------------------------------------------------------------------------TSE-RA--------------------------MLTQ-------------------------------------DKR-----------------------------------------------------------------------------GS-----------------------------------------EMSTMAV-----------RSTLSK------------------------------------RKTGDQHRNCPSF---------------------------------------------------------------------------------------------------------AQLSA------------------------------------------------------------------------------------------------------------------------SENK---------------------------------------T-----------------------CPL------------------------------------------------------------------------------------------------------------------------------------------------------------------------------------------------------------------------------------------------------------------------------------------------------------------------------------------------------------------------------------------------------
XP_009563558_Cuculus_canorus ----------------------------------------------------------------------------------------------------------------------------------------------------------------------------------------------------------------MDAFKAPE---------------NESLL----------------------------------------------------------SNSS-----------------------------------------------------------------------------------------------GP-------------------------------------------TR-----------------------W--------------------------DPFRH------------------------PL------------------------------------DSIQPW-----NFR------------L----------------------------L-----------------------AAVML--------------------------------------------VV----------TS-----LSL------------------------------------------------------------------------------------------------------------------------------------------------------------AENLAV-----------------------------------------------IL-----------------------------VT--FK---F--KQ--L-RQPV----NYVIV-NLSVADF--LVSLIG-GI-IS----------FL-TNL----------K----------------G-YFY----MGYWA--CV------------------------------------------LEGFAVTF------------------------FGIV--ALWSLAL------LA-FERY------IVI----C----RP-L-------------GNM-R---------------------LRG-K----H-AAL-------GIV-FVW----TFSFVWT-IPP-T--M--G--WSSYTTS--------KI-GT------------TCEPNWY----SGAY--RD-HTYI-IAFFI--TCF--VVPL-----LVILVSYGKLM--------RK-----------------------------------------L---------R------------------------------------K--V----------------S-D------------------------------------------------------------------------------------------------------TQ--G--RLG---------------------------------------------------------------------S-------------------------------------------------------TR------KPERQVTRMV-----------------VVMI--IA-----------FLICWTPYAT---FS-I---LVT--A----------------------------H--P---------------------------------------------SI----------------------------------------------------EL-----D-----PR---LA-A-I----PAF-FSKTAT------VYNPII----------------YV----FMN-------------------KQFR----------K--------C----LI----------------------------QM---------F---------------------------------------SC-SAIETA------------------------------------------------------------------------------------------ESNMNP---------------------------------------------------------------------------------------------------TSE-RA--------------------------MLTQ-------------------------------------DKR-----------------------------------------------------------------------------GS-----------------------------------------EMSTIAV-----------RNTVSK------------------------------------RKTGDEHRNCHTF---------------------------------------------------------------------------------------------------------TQLAA------------------------------------------------------------------------------------------------------------------------SENK---------------------------------------I-----------------------YPV------------------------------------------------------------------------------------------------------------------------------------------------------------------------------------------------------------------------------------------------------------------------------------------------------------------------------------------------------------------------------------------------------
Homo_sapiens_P04001_canonical_c ---------------------------------------------------------------------------------------------------------------------------------------------------------------------------------------------------------------MAQQWSLQRLAGRHPQD-----SYEDSTQSSIF-----------------------------------------------------TYTNS-----------------------------------------------------------------------------------------------NS-------------------------------------------T------------------------R--------------------------GPFEG------------------------PNY-----------------------------------HIAPRW-----VYH------------L----------------------------T-----------------------SVWMI--------------------------------------------FV----------VI-----ASV------------------------------------------------------------------------------------------------------------------------------------------------------------FTNGLV-----------------------------------------------LA-----------------------------AT--MK---F--KK--L-RHPL----NWILV-NLAVADL--AETVIA-ST-IS----------VV-NQV----------Y----------------G-YFV----LGHPM--CV------------------------------------------LEGYTVSL------------------------CGIT--GLWSLAI------IS-WERW------MVV----C----KP-F-------------GNV-R---------------------FDA-K----L-AIV-------GIA-FSW----IWAAVWT-APP-I--F--G--WSRYWPH--------GL-KT------------SCGPDVF----SGSSYPGV-QSYM-IVLMV--TCC--ITPL-----SIIVLCYLQVW--------LA-----------------------------------------I---------R------------------------------------A--V----------------A-K------------------------------------------------------------------------------------------------------QQ--K--ESE---------------------------------------------------------------------S-------------------------------------------------------TQ------KAEKEVTRMV-----------------VVMV--LA-----------FCFCWGPYAF---FA-C---FAA--A----------------------------N--P---------------------------------------------GY----------------------------------------------------PF-----H-----PL---MA-A-L----PAF-FAKSAT------IYNPVI----------------YV----FMN-------------------RQFR----------N--------C----IL----------------------------QL---------F----------------------------------------------------------------------------------------------------------------------------------------------GK---------------------------------------------------------------------------------------------------KVD-DG--------------------------SELS-------------------------------------SAS-----------------------------------------------------------------------------KT-----------------------------------------EVSS----------------------------------------------------------------------------------------------------------------------------------------------------------------------------------V--------------------------------------------------------------------------------------------------------------------------SS---------------------------------------V-----------------------SPA------------------------------------------------------------------------------------------------------------------------------------------------------------------------------------------------------------------------------------------------------------------------------------------------------------------------------------------------------------------------------------------------------
Gallus_gallus_P22329_canonical_c ---------------------------------------------------------------------------------------------------------------------------------------------------------------------------------------------------------------MA-AWEAAFAARRRHEE-------EDTTRDSVF-----------------------------------------------------TYTNS-----------------------------------------------------------------------------------------------NN-------------------------------------------T------------------------R--------------------------GPFEG------------------------PNY-----------------------------------HIAPRW-----VYN------------L----------------------------T-----------------------SVWMI--------------------------------------------FV----------VA-----ASV------------------------------------------------------------------------------------------------------------------------------------------------------------FTNGLV-----------------------------------------------LV-----------------------------AT--WK---F--KK--L-RHPL----NWILV-NLAVADL--GETVIA-ST-IS----------VI-NQI----------S----------------G-YFI----LGHPM--CV------------------------------------------VEGYTVSA------------------------CGIT--ALWSLAI------IS-WERW------FVV----C----KP-F-------------GNI-K---------------------FDG-K----L-AVA-------GIL-FSW----LWSCAWT-APP-I--F--G--WSRYWPH--------GL-KT------------SCGPDVF----SGSSDPGV-QSYM-VVLMV--TCC--FFPL-----AIIILCYLQVW--------LA-----------------------------------------I---------R------------------------------------A--V----------------A-A------------------------------------------------------------------------------------------------------QQ--K--ESE---------------------------------------------------------------------S-------------------------------------------------------TQ------KAEKEVSRMV-----------------VVMI--VA-----------YCFCWGPYTF---FA-C---FAA--A----------------------------N--P---------------------------------------------GY----------------------------------------------------AF-----H-----PL---AA-A-L----PAY-FAKSAT------IYNPII----------------YV----FMN-------------------RQFR----------N--------C----IL----------------------------QL---------F----------------------------------------------------------------------------------------------------------------------------------------------GK---------------------------------------------------------------------------------------------------KVD-DG--------------------------SEVS-------------------------------------T-S-----------------------------------------------------------------------------RT-----------------------------------------EVSS----------------------------------------------------------------------------------------------------------------------------------------------------------------------------------V------------------------------------------------------------------------------------------------------------------------SNSS---------------------------------------V-----------------------SPA------------------------------------------------------------------------------------------------------------------------------------------------------------------------------------------------------------------------------------------------------------------------------------------------------------------------------------------------------------------------------------------------------
B2D1T1_PETMA_Petromyzon_marinus ---------------------------------------------------------------------------------------------------------------------------------------------------------------------------------------------------------------MTASWQGAMFAARRRQD-----D-EDTTMESLF-----------------------------------------------------RYTNE-----------------------------------------------------------------------------------------------NN-------------------------------------------T------------------------K--------------------------DPFEG------------------------PNY-----------------------------------HIAPRW-----VFN------------L----------------------------T-----------------------SVWMI--------------------------------------------IV----------VV-----LSL------------------------------------------------------------------------------------------------------------------------------------------------------------FSNGLV-----------------------------------------------LV-----------------------------AT--VK---F--KK--L-RHPL----NWIIV-NLAIADI--LETIFA-ST-IS----------VC-NQV----------Y----------------G-YFI----LGHPM--CV------------------------------------------FEGYVVST------------------------CGIA--GLWSLAI------IS-WERW------MVV----C----KP-F-------------GNI-K---------------------FDG-K----I-ATI-------LIV-FSW----VWPASWC-SLP-I--F--G--WSRYWPH--------GL-KT------------SCGPDVF----SGSTDPGV-QSYM-VVLMI--TCC--FLPL-----SIIILCYLQVW--------LA-----------------------------------------I---------H------------------------------------S--V----------------A-Q------------------------------------------------------------------------------------------------------QQ--K--ESE---------------------------------------------------------------------T-------------------------------------------------------TQ------KAERDVSRMV-----------------VVMI--LA-----------YVFCWGPYTF---FA-C---FAA--A----------------------------N--P---------------------------------------------GY----------------------------------------------------SF-----H-----PI---AA-A-L----PAY-FAKGAT------IYNPII----------------YV----FMN-------------------RQFR----------N--------C----IL----------------------------QL---------F----------------------------------------------------------------------------------------------------------------------------------------------GK---------------------------------------------------------------------------------------------------KVD-DG--------------------------SEVS-------------------------------------SSS-----------------------------------------------------------------------------RT-----------------------------------------EVSS----------------------------------------------------------------------------------------------------------------------------------------------------------------------------------V------------------------------------------------------------------------------------------------------------------------SNSS---------------------------------------V-----------------------SPA------------------------------------------------------------------------------------------------------------------------------------------------------------------------------------------------------------------------------------------------------------------------------------------------------------------------------------------------------------------------------------------------------
Danio_rerio_A0A0N9N7J4_canonical_c ---------------------------------------------------------------------------------------------------------------------------------------------------------------------------------------------------------------MAEHWGDAIYAARRKGD--------ETTREAMF-----------------------------------------------------TYTNS-----------------------------------------------------------------------------------------------NN-------------------------------------------T------------------------K--------------------------DPFEG------------------------PNY-----------------------------------HIAPRW-----VYN------------V----------------------------A-----------------------TVWMF--------------------------------------------FV----------VV-----AST------------------------------------------------------------------------------------------------------------------------------------------------------------FTNGLV-----------------------------------------------LV-----------------------------AT--AK---F--KK--L-RHPL----NWILV-NLAIADL--GETLFA-ST-IS----------VI-NQF----------F----------------G-YFI----LGHPM--CI------------------------------------------FEGYTVSV------------------------CGIA--ALWSLTV------IS-WERW------VVV----C----KP-F-------------GNV-K---------------------FDA-K----W-ASA-------GII-FSW----VWAAAWC-APP-I--F--G--WSRYWPH--------GL-KT------------SCGPDVF----SGSEDPGV-QSYM-VVLMI--TCC--IIPL-----AIIILCYIAVY--------LA-----------------------------------------I---------H------------------------------------A--V----------------A-Q------------------------------------------------------------------------------------------------------QQ--K--DSE---------------------------------------------------------------------S-------------------------------------------------------TQ------KAEKEVSRMV-----------------VVMI--FA-----------YCFCWGPYTF---FA-C---FAA--A----------------------------N--P---------------------------------------------GY----------------------------------------------------AF-----H-----PL---AA-A-M----PAY-FAKSAT------IYNPVI----------------YV----FMN-------------------RQFR----------V--------C----IM----------------------------QL---------F----------------------------------------------------------------------------------------------------------------------------------------------GK---------------------------------------------------------------------------------------------------KVD-DG--------------------------SEVS-------------------------------------T-S-----------------------------------------------------------------------------KT-----------------------------------------EV---------------------------------------------------------------------------------------------------------------------------------------------------------------------------------------------------------------------------------------------------------------------------------------------------------------SS---------------------------------------V-----------------------APA------------------------------------------------------------------------------------------------------------------------------------------------------------------------------------------------------------------------------------------------------------------------------------------------------------------------------------------------------------------------------------------------------
Danio_rerio_F1QYR6_canonical_c ---------------------------------------------------------------------------------------------------------------------------------------------------------------------------------------------------------------MENFAK------------------------------------------------------------------------------------------------------------------------------------------------------------------------------------TE-------------------------------------------LT---------------------------------------------------MMVQ------------------------P-------------------------------------TIFPRV-----GYS------------I----------------------------L-----------------------SYLMF--------------------------------------------IN----------TT-----LSV------------------------------------------------------------------------------------------------------------------------------------------------------------FNNVLV-----------------------------------------------IA-----------------------------VM--VK---N--LH--F-LNAM----TVIIF-SLAVSDL--LIATCG-SA-IV----------TV-TNY----------E----------------G-SFF----LGDAF--CV------------------------------------------FQGFAVNY------------------------FGLV--SLCTLTL------LA-YERY------NVV----C----KP-M-------------AGF-K---------------------LNV-G----R-SCQ-------GLL-LVW----LYCLFWA-VAP-L--L--G--WSSYGPE--------GV-QT------------SCSLGWE----ERSW--RN-YSYL-ILYTL--MCF--ILPT-----VIITYCYSNVL--------LT-----------------------------------------M---------R------------------------------------K--I----------------N-K--------------------------------------------------------S--------------------------------------------IEC--Q--GGK---------------------------------------------------------------------N-------------------------------------------------------CA------EDNEHAVRMV-----------------LAMI--IA-----------FFICWLPYTA---IS-V---LVV--V----------------------------N--P---------------------------------------------EI----------------------------------------------------SI-----P-----PL---IA-T-M----PMY-FAKTSP------VYNPII----------------YF----LTN-------------------KRFR----------E--------S----SL----------------------------EV---------L---------------------------------------SC-GR--------------------------------------------------------------------------------------------------YI---------------------------------------------------------------------------------------------------SRETGG--------------------------PLMG-------------------------------------SSM-----------------------------------------------------------------------------Q--------------------------------------------RGQS---------------------------------------------------------------------------------------------------------------------------------------------------------------------------------------------------------------------------------------------------------------------------------------------------------RVNP---------------------------------------V--------------------------------------------------------------------------------------------------------------------------------------------------------------------------------------------------------------------------------------------------------------------------------------------------------------------------------------------------------------------------------------------------------------------------------
Xenopus_tropicalis_Q1L0I6_canonical_c ---------------------------------------------------------------------------------------------------------------------------------------------------------------------------------------------------------------MDGNST------------------------------------------------------------------------------------T-----------------------------------------------------------------------------------------------PG-------------------------------------------IA-----------------------V--------------------------NLTVM------------------------P-------------------------------------TIFPRS-----GYS------------I----------------------------L-----------------------SFLMF--------------------------------------------LN----------AV-----FSI------------------------------------------------------------------------------------------------------------------------------------------------------------CNNAIV-----------------------------------------------IL-----------------------------VT--LK---H--PQ--L-RNPI----NIFIL-NLSFSDL--MMALCG-TT-IV----------VS-TNY----------H----------------G-YFY----LGKQF--CI------------------------------------------FQGFAVNY------------------------FGIV--SLWSLTL------LA-YERY------NVV----C----EP-I-------------GAL-K---------------------LST-K----R-GYQ-------GLV-FIW----LFCLFWA-IAP-L--F--G--WSSYGPE--------GV-QT------------SCSIGWE----ERSW--SN-YSYI-ISYFL--TCF--IIPV-----GIIGFSYGSIL--------RS-----------------------------------------L---------H------------------------------------Q--L----------------N-R--------------------------------------------------------K--------------------------------------------IEQ--Q--GGK---------------------------------------------------------------------T-------------------------------------------------------NP------REEKRVVIMV-----------------LFMV--LA-----------FLICWLPYTV---FA-L---IVV--I----------------------------N--P---------------------------------------------QL----------------------------------------------------YI-----S-----PL---AA-T-L----PTY-FAKTSP------VYNPII----------------YI----FLN-------------------KQFR----------T--------Y----AV----------------------------QC---------L---------------------------------------TC-GH--------------------------------------------------------------------------------------------------IN---------------------------------------------------------------------------------------------------LDSLEE--------------------------DTES-------------------------------------VSA-----------------------------------------------------------------------------QA-----------------------------------------ENMLTP---------------------------------------------------------------------------------------------------------------------------------------------------------------------------------------------------------------------------------------------------------------------------------------------------------KTNQ---------------------------------------V-----------------------APA------------------------------------------------------------------------------------------------------------------------------------------------------------------------------------------------------------------------------------------------------------------------------------------------------------------------------------------------------------------------------------------------------
Q1L4C8_UTAST_Uta_stansburiana ---------------------------------------------------------------------------------------------------------------------------------------------------------------------------------------------------------------MENDSSL-----------------------------------------------------------------------------------A-----------------------------------------------------------------------------------------------TE-------------------------------------------LA-----------------------E--------------------------GAIVK------------------------P-------------------------------------TIFPKA-----GYG------------V----------------------------L-----------------------AFLMF--------------------------------------------LN----------AL-----FSI------------------------------------------------------------------------------------------------------------------------------------------------------------FNNSLV-----------------------------------------------IA-----------------------------VT--LK---N--PQ--L-RNPI----NIFIL-NLSFSDL--MMSLCG-TT-IV----------IA-TNY----------Y----------------G-YFY----LGRKF--CI------------------------------------------FQGFAVNY------------------------FGIV--SLWSLTI------LA-YERY------NVV----C----QP-L-------------GTL-Q---------------------MST-K----R-GYQ-------LLG-FIW----VFCLFWA-VVP-L--F--G--WSSYGPE--------GV-QT------------SCSIGWE----ERSW--SN-YSYL-IVYFL--SCF--FIPV-----LIIGFSYGNVI--------RS-----------------------------------------L---------H------------------------------------G--L----------------N-K--------------------------------------------------------K--------------------------------------------VEQ--L--GGK---------------------------------------------------------------------S-------------------------------------------------------SP------EEEFRAVIMV-----------------LVMV--VA-----------FLICWLPYTV---FA-L---IVV--F----------------------------N--P---------------------------------------------AL----------------------------------------------------NI-----S-----PL---AA-T-I----PTY-LSKTSP------VYNPII----------------YI----FLN-------------------KQFR----------D--------C----AV----------------------------EF---------I---------------------------------------TC-GQ--------------------------------------------------------------------------------------------------VV---------------------------------------------------------------------------------------------------LTSPEE--------------------------DIST-------------------------------------SAI-----------------------------------------------------------------------------PV-----------------------------------------EGKGPC---------------------------------------------------------------------------------------------------------------------------------------------------------------------------------------------------------------------------------------------------------------------------------------------------------KINQ---------------------------------------V-----------------------TPV------------------------------------------------------------------------------------------------------------------------------------------------------------------------------------------------------------------------------------------------------------------------------------------------------------------------------------------------------------------------------------------------------
XP_012825195_Xenopus__Silurana__tropicalis -----------------------------------------------------------------MGRKKRQ------KIDAM-----------------------------------------L----------------------------------------------------------------------------------LALNL----------------------------------------------------------------------------------QNES-----------------------------------------------------------------------------------------------FL-------------------------------------------LN-----------------------L--------------------------SHGETRD-------------------SLPPA------------------------------------TGLSRT-----AHS------------V----------------------------V-----------------------AVCLG--------------------------------------------CI----------LV-----LGS------------------------------------------------------------------------------------------------------------------------------------------------------------LYNSFV-----------------------------------------------LL-----------------------------IF--VK---F--TA--I-RTPI----NMILL-NISVSDL--LVCIFG-TP-FS----------FV-SSV----------S----------------G-GWL----LGQQG--CK------------------------------------------WYGFCNSL------------------------FGLV--SMISLSM------LS-YERY------LTV----L----KC-T-------------KAD-M---------------------TDY-K----K-SWL-------CII-VSW----LYSLCWT-LPP-L--I--G--WSSYGLE--------SS-GT------------TCSVVWH----SKSS--NN-ISYI-VCLFL--FCL--VLPL-----FIMIFCYGHIV--------RV-----------------------------------------I---------R-----------------------------------GQ--V----------------C-R----------------------------------------------------------------------------------------------------------I--NMT---------------------------------------------------------------------T-------------------------------------------------------AQ------KREHRLLFMV-----------------VCMV--TC-----------YLLCWMPYGL---VS-L---MTA--F----------------------------G--K---------------------------------------------PG----------------------------------------------------MI-----T-----PT---VS-I-I----PSI-LAKSST------FINPLI----------------YI----FMN-------------------KQFY----------R--------C----FI----------------------------AL---------I---------------------------------------KC-E---------------------------------------------------------------------------------------------------SG---------------------------------------------------------------------------------------------------PHHNEN--------------------------ISTS-------------------------------------RQS----------------------------------------------------------------------------REM-----------------------------------------RLETR-C-----------K--------------------------------------------------------------------------------------------------------------------------------------------------------------VQSSIFY-----------------------------------------------------------------------------------------------------------------------THKA------------------RRTKDTT--------------S-----------------------SPEM-------------------------------------------------------------------------------------------------------------------------------------------------------------------------Q--RKLT--LTV------------------------------------HYRDDR----------------------------------------------------------------------------------------------------------------------------------------------------------------------
Q8JI05_TAKRU_Takifugu_rubripes ----------------------------------------------------------------------------------------------------------------------------M----------------------------------------------------------------------------------IVSNVSLSGCAG------------VNGAVC---------------------------------------------------------AAEG---------------------------------------------------------------------------------------------------------------------------------------------H-----------------------Q--------------------------AGGS-------------------------DR------------------------------------STLTPT-----GNL------------V----------------------------V-----------------------SVFLG--------------------------------------------FI----------GT-----FGL------------------------------------------------------------------------------------------------------------------------------------------------------------VNNLLV-----------------------------------------------LV-----------------------------LF--CR---Y--KM--L-RSPI----NLLLM-NISISDL--LVCVLG-TP-FS----------FA-AST----------Q----------------G-RWL----IGEAG--CV------------------------------------------WYGFANSL------------------------FGVV--SLISLAV------LS-FERY------STM----M----TP-T-------------EAD-P---------------------SNY-C----K-VCL-------GIT-LSW----VYSLVWT-VPP-L--F--G--WSSYGPE--------GP-GT------------TCSVNWT----AKTT--NS-ISYI-ICLFV--FCL--IVPF-----LVIVFCYGKLL--------CA-----------------------------------------I---------R------------------------------------Q--V----------------S-G----------------------------------------------------------------------------------------------------------I--NAS---------------------------------------------------------------------T-------------------------------------------------------SR------KREQRVLCMV-----------------VIMV--IC-----------YLLCWLPYGV---VA-L---LAT--F----------------------------G--P---------------------------------------------PD----------------------------------------------------LV-----T-----PE---AS-I-I----PSV-LAKSST------VINPII----------------YV----FMN-------------------KQFY----------R--------C----FL----------------------------AL---------L---------------------------------------CC-----------------------------------------------------------------------------------------------------QD---------------------------------------------------------------------------------------------------PRSGSS--------------------------MKSS-------------------------------------SKVA---------------------------------------------------------------------------TKA-----------------------------------------KGVTPTG-----------QRRT------------------------------------------------------------------------------------------------------------------------------------------------------------DLLYMV-----------------------------------------------------------------------------------------------------------------------ASLGRPAATI---PQLGP--SFDATNDFT--------------K-----------------------PPSS------------------------------------------------------------------------------------------------------------------------------------DTIK---------------------------------P--VVVS--LAA------------------------------------HCDG------------------------------------------------------------------------------------------------------------------------------------------------------------------------
Danio_rerio_B3DK10_canonical_c ----------------------------------------------------------------------------------------------------------------------------M----------------------------------------------------------------------------------IVSNLSVLSCRR-------------NSALCL-------------------------------------------------------GAVEG---------------------------------------------------------------------------------------------------------------------------------------------H-----------------------L--------------------------EASS-------------------------SY------------------------------------RTLSPT-----GHI------------L----------------------------V-----------------------AVSLG--------------------------------------------FI----------GT-----FGF------------------------------------------------------------------------------------------------------------------------------------------------------------LNNLLV-----------------------------------------------LV-----------------------------LF--GR---Y--KV--L-RSPI----NFLLV-NICLSDL--LVCVLG-TP-FS----------FA-AST----------Q----------------G-RWL----IGDTG--CV------------------------------------------WYGFANSL------------------------LGIV--SLISLAV------LS-YERY------CTM----M----GS-T-------------EAD-A---------------------TNY-K----K-VIG-------GVL-MSW----IYSLIWT-LPP-L--F--G--WSRYGPE--------GP-GT------------TCSVDWT----TKTA--NN-ISYI-ICLFI--FCL--IVPF-----LVIIFCYGKLL--------HA-----------------------------------------I---------K------------------------------------Q--V----------------S-S----------------------------------------------------------------------------------------------------------V--NTS---------------------------------------------------------------------V-------------------------------------------------------SR------KREHRVLLMV-----------------ITMV--VF-----------YLLCWLPYGI---MA-L---LAT--F----------------------------G--A---------------------------------------------PG----------------------------------------------------LV-----T-----AE---AS-I-V----PSI-LAKSST------VINPVI----------------YI----FMN-------------------KQFY----------R--------C----FR----------------------------AL---------L---------------------------------------NC-----------------------------------------------------------------------------------------------------DK---------------------------------------------------------------------------------------------------PQRGSS--------------------------LKSS-------------------------------------S-------------------------------------------------------------------------------KT-----------------------------------------KPFRP-G-----------RRTD------------------------------------------------------------------------------------------------------------------------------------------------------------NFTFMV-----------------------------------------------------------------------------------------------------------------------ASVG-PN-------QTNP--VEDG-------------------------------------------PPSA------------------------------------------------------------------------------------------------------------------------------------DNTK---------------------------------P--AVLS--LVA------------------------------------HYNG------------------------------------------------------------------------------------------------------------------------------------------------------------------------
Xenopus_tropicalis_F7EFF0_canonical_c ----------------------------------------------------------------------------------------------------------------------------H----------------------------------------------------------------------------------MAFHSSSPSCSD------------SSSVTC---------------------------------------------------------RSSI---------------------------------------------------------------------------------------------------------------------------------------------Q-----------------------Q--------------------------YGPE-------------------------NH------------------------------------PNLSPT-----GHL------------L----------------------------V-----------------------AVFLG--------------------------------------------VI----------GS-----LGF------------------------------------------------------------------------------------------------------------------------------------------------------------FNNLVV-----------------------------------------------LI-----------------------------LF--CQ---Y--KV--L-RSPI----NMLLM-NISLSDL--MVCILG-TP-FS----------FA-AST----------Q----------------G-HWL----IGEIG--CI------------------------------------------WYGFVNTL------------------------FGTV--SLVSLAV------LS-YERY------CTM----L----RS-T-------------EAD-L---------------------TNY-K----K-AWL-------GIL-VSW----IYSLVWT-LPP-L--F--G--WSKYGPE--------GP-GT------------TCSVNWH----SRDA--NN-ISYI-VCLFI--FCL--ALPF-----AVIVYCYGRLL--------FA-----------------------------------------I---------K------------------------------------Q--V----------------S-G----------------------------------------------------------------------------------------------------------V--SKS---------------------------------------------------------------------S-------------------------------------------------------SR------AREQRVLIMV-----------------IVMV--VC-----------FLLCWLPYGV---MA-L---VAT--F----------------------------G--K---------------------------------------------PG----------------------------------------------------II-----S-----PS---AS-I-I----PSV-LAKSST------VYNPII----------------YI----FLN-------------------KQ----------------------------------------------------------------------------------------------------------------------------------------------------------------------------------------------------------------------------------------------------------------------------------------------------------------------------------------------------------------------------------------------------------------------------------------------------------------------------------------------------------------------------------------------------------------------------------------------------------------------------------------------------------------------------------------------------------------------------------------------------------------------------------------------------------------------------------------------------------------------------------------------------------------------------------------------------------------------------------------------------------------------------------------------------------------------------------------------------------------------------------------------------------------------------------------------------------------------------------------------------------------------------------------------------------------------
Danio_rerio_E7F1P3_canonical_c ---------------------------------------------------------MWQQCSCALGELQNH------RNDGLENSP-KLKW-IT--KHSRYKTK------LIKSFTQAIINGAM----------------------------------------------------------------------------------IESNVS-RSCEW-----------------CA-------------------------------------------------------GGGEG-----------------------------------------------------------------------------------------------TG-------------------------------------------AH-----------------------L--------------------------DENH-------------------------SD------------------------------------HSLSPT-----GHL------------V----------------------------V-----------------------AVCLG--------------------------------------------FI----------GT-----FGF------------------------------------------------------------------------------------------------------------------------------------------------------------LNNTLV-----------------------------------------------LV-----------------------------LF--CR---Y--KV--L-RSPM----NCLLI-SISVSDL--LVCVLG-TP-FS----------FA-AST----------Q----------------G-RWL----IGRAG--CV------------------------------------------WYGFINSF------------------------LGVV--SLISLAV------LS-YERY------CTM----M----GS-T-------------QAD-S---------------------TNY-R----K-VVI-------GIA-FSW----IYSMVWT-LPP-L--F--G--WSCYGPE--------GP-GT------------TCSVNWA----ARTP--NN-VSYI-VCLFV--FCL--ILPF-----IVIVYSYGRLL--------QA-----------------------------------------I---------T------------------------------------Q--V----------------S-R----------------------------------------------------------------------------------------------------------I--NTV---------------------------------------------------------------------V-------------------------------------------------------SR------KREQRVLFMV-----------------VTMV--VC-----------YLLCWLPYGI---MA-L---LAT--F----------------------------G--H---------------------------------------------PG----------------------------------------------------LV-----T-----PA---AS-I-V----PSL-LAKSST------VINPII----------------YI----FMN-------------------KQFC----------R--------C----FH----------------------------AL---------I---------------------------------------MC-----------------------------------------------------------------------------------------------------TT---------------------------------------------------------------------------------------------------PERGSS--------------------------FKNS-------------------------------------SKV------------------------------------------------------------------------------T-----------------------------------------KTLRT-V-----------RRAN----------------------------------------------------------------------------------------------------------------------------------------------------------GQNVTFAV-----------------------------------------------------------------------------------------------------------------------ASAV----------HRTP--YSDRQKSSSE----------GEKL-----------------------PPATG----------------------------------------------------------------------------------------------------------------------------------QGTSK---------------------------------P---VVS--LVA------------------------------------YYNG------------------------------------------------------------------------------------------------------------------------------------------------------------------------
Danio_rerio_A0A0N9NKH0_canonical_c ---------------------------------------------------------------------------------------------------------------------------------------------------------------------------------------------------------------MVTVPFLRDSSV------------NGSLL----------------------------------------------------------------------------------------------------------------------------------------------------------------------------------------------------------DS-----------------------L--------------------------SPAD-------------------------Q-------------------------------------TGFSRA-----GYT------------V----------------------------V-----------------------AVILG--------------------------------------------II----------FV-----FGF------------------------------------------------------------------------------------------------------------------------------------------------------------LCNFVV-----------------------------------------------LL-----------------------------VF--AR---F--HV--L-RTPI----NLILL-NIIVSDM--LVCLFG-TP-LS----------FA-ASV----------H----------------G-RWL----TGVHG--CR------------------------------------------WYGFANAL------------------------FGIV--SLVSLAV------LS-YERY------STI----L----CS-S-------------KAD-A---------------------SDY-R----K-AWL-------FIT-GCW----LYSLLWT-VPP-L--L--G--WSSYGPE--------GP-GT------------TCSVQWN----KRSP--ET-RSYV-ICLFV--FCL--LLPL-----LLMVYCYGKIL--------IA-----------------------------------------I---------H------------------------------------G--V----------------A-K----------------------------------------------------------------------------------------------------------I--NQT---------------------------------------------------------------------A-------------------------------------------------------AQ------RRETHVLVMV-----------------VSMV--SC-----------YLLCWMPYGV---MA-L---LGT--F----------------------------S------------------------------------------------AG----------------------------------------------------IT-----S-----PT---AS-V-V----SSL-LAKSST------VLNPII----------------YV----LFN-------------------NQFY----------R--------C----FI----------------------------AL---------V---------------------------------------RS-GA--------------------------------------------------------------------------------------------------EP---------------------------------------------------------------------------------------------------PVHLTL--------------------------HTEE-------------------------------------GAA-----------------------------------------------------------------------------QQ-----------------------------------------H--------------------------------------------------------------------------------------------------------------------------------------------------------------------------------CIPMGLY-----------------------------------------------------------------------------------------------------------------------AATS---------------------------------------------------------------PPE------------------------------------------------------------------------------------------------------------------------------------------------------------------------------SPS--LM--------------------------------------DTPK-----------------------------------------------------------------------------------------------------------------------------------------------------------------------
Danio_rerio_F1QPE1_canonical_c ----------------------------------------------------------------------------------------------------------------------------M----------------------------------------------------------------------------------VVYIWSLNISSK------------DTSALNQ-------------------------------------------------------SGNVS-----------------------------------------------------------------------------------------------SG-------------------------------------------DP-----------------------L--------------------------EPHD-------------------------SP------------------------------------PGLSRT-----GHT------------V----------------------------T-----------------------AVCLG--------------------------------------------AI----------LL-----LGC------------------------------------------------------------------------------------------------------------------------------------------------------------LNNLFV-----------------------------------------------LL-----------------------------VF--AR---F--RT--L-WTPI----NLILL-NISVSDI--LVCLFG-TP-FS----------FA-SSL----------Y----------------G-KWL----LGHHG--CK------------------------------------------WYGFANSL------------------------FGIV--SLMSLSI------LS-YERY------AAL----L----RA-T-------------KAD-V---------------------SDF-R----R-AWL-------CVA-GSW----LYSLLWT-LPP-F--L--G--WSNYGPE--------GP-GT------------TCSVQWH----LRST--SS-ISYV-MCLFI--FCL--LLPL-----VLMIFCYGKIL--------LL-----------------------------------------I---------K------------------------------------G--V----------------T-K----------------------------------------------------------------------------------------------------------I--NLL---------------------------------------------------------------------T-------------------------------------------------------AQ------RRENHILLMV-----------------VTMV--SC-----------YLLCWMPYGV---VA-L---LAT--F----------------------------G--R---------------------------------------------TG----------------------------------------------------LI-----T-----PV---TS-I-V----PSV-LAKSST------VVNPVI----------------YV----LFN-------------------NQFY----------R--------C----FV----------------------------AF---------L---------------------------------------KC-QG--------------------------------------------------------------------------------------------------EP---------------------------------------------------------------------------------------------------SVHGQN--------------------------PQHS-------------------------------------SKE-----------------------------------------------------------------------------DP-----------------------------------------HVFRP----------------------------------------------------------------------------------------------------------------------------------------------------------------------------CDGASIH-----------------------------------------------------------------------------------------------------------------------RSAE---------------------------------------------------------------GPQK--------------------------------------------------------------------------------------------------------------------------------------KE---------------------------------Q--HSLS--LVV------------------------------------HYTP------------------------------------------------------------------------------------------------------------------------------------------------------------------------
Danio_rerio_E7F8D2_canonical_c --------------------------------------------------------------------MFFE---------------------------------------------------------------------------------------------------------------------------------------------------------------QADL-NY-------------------------------------------------------SFNMS-----------------------------------------------------------------------------------------------EE-------------------------------------------DR-----------------------L--------------------------TLLDEDW-------------------SDSPM------------------------------------ETLSRA-----GFI------------A----------------------------L-----------------------SVFLG--------------------------------------------FI----------MT-----FGF------------------------------------------------------------------------------------------------------------------------------------------------------------FNNLVV-----------------------------------------------LV-----------------------------LF--CK---F--KT--L-RTPV----NMLLL-NISISDM--LVCMFG-TT-LS----------FA-SSV----------R----------------G-RWL----LGRHG--CM------------------------------------------WYGFINSC------------------------FGIV--SLISLVV------LS-YDRY------STL----T----VY-H-------------KR--A---------------------PDY-R----K-PLL-------AVG-GSW----LYSLIWT-VPP-L--L--G--WSSYGLE--------GA-GT------------SCSVSWT----QRTA--ES-HAYI-ICLFV--FCL--GLPV-----LVMVYCYGRLL--------YA-----------------------------------------V---------K------------------------------------Q--V----------------G-K----------------------------------------------------------------------------------------------------------I--RKT---------------------------------------------------------------------A-------------------------------------------------------AR------KREYHVLFMV-----------------ITTV--VC-----------YLLCWMPYGV---VA-M---MAT--F----------------------------G--R---------------------------------------------PG----------------------------------------------------II-----S-----PV---AS-V-V----PSL-LAKSST------VINPLI----------------YI----LMN-------------------KQFY----------R--------C----FR----------------------------IL---------F---------------------------------------CC-QR--------------------------------------------------------------------------------------------------SL---------------------------------------------------------------------------------------------------LQNGHS--------------------------SMPS-------------------------------------KTT-----------------------------------------------------------------------------VI-----------------------------------------QLNRR----------------------------------------------------------------------------------------------------------------------------------------------------------------------------VNSNAVA-----------------------------------------------------------------------------------------------------------------------CTAQ----------------------------------------------------------------IST------------------------------------------------------------------------------------------------------------------------------------GTHN--------------------------------HD--CSTH--VTE------------------------------------RSNP-PEVIP------------------------------------------------------------------------------------------------------------------------------------------------------------------
Danio_rerio_R9R6C7_canonical_c --------------------------------------------------------------------MFPE---------------------------------------------------------------------------------------------------------------------------------------------------------------ETNM-SY-------------------------------------------------------ISNGT-----------------------------------------------------------------------------------------------DD-------------------------------------------DL-----------------------L--------------------------SAL-EDW-------------------SDTPA------------------------------------EKLSRT-----GHN------------V----------------------------V-----------------------AVILG--------------------------------------------SI----------LI-----FGT------------------------------------------------------------------------------------------------------------------------------------------------------------LNNLVV-----------------------------------------------LV-----------------------------LF--CK---F--KT--L-RTPV----NMLLL-NISVSDM--LVCLFG-TT-LS----------FA-ASI----------R----------------G-RWL----VGRHG--CM------------------------------------------WYGFVNSC------------------------FGIV--SLISLAI------LS-YDRY------STL----T----VY-N-------------KR--A---------------------PDY-S----K-PLL-------AVG-GSW----LYSLFWT-VPP-L--L--G--WSSYGLE--------GA-GT------------SCSVTWT----ANTP--QS-HSYI-ICLFI--FCL--GIPV-----LVMVYCYSRLI--------CA-----------------------------------------V---------K------------------------------------Q--V----------------G-R----------------------------------------------------------------------------------------------------------I--RKT---------------------------------------------------------------------A-------------------------------------------------------AR------RREYHILFMV-----------------ITTV--VC-----------YLLCWMPYGV---VA-M---MAT--F----------------------------G--R---------------------------------------------PG----------------------------------------------------II-----S-----PI---AS-V-V----PSL-LAKSST------VINPLI----------------YI----LMN-------------------KQFY----------R--------C----FL----------------------------IL---------I---------------------------------------HC-KH--------------------------------------------------------------------------------------------------SS---------------------------------------------------------------------------------------------------LENGQS--------------------------SMPS-------------------------------------RTT-----------------------------------------------------------------------------GI-----------------------------------------QLNRR----------------------------------------------------------------------------------------------------------------------------------------------------------------------------PYSNPVA-----------------------------------------------------------------------------------------------------------------------DNAP----------------------------------------------------------------PSI------------------------------------------------------------------------------------------------------------------------------------DLQN---------------------------------D--CSTP--VSG----------------------------------------------------------------------------------------------------------------------------------------------------------------------------------------------------------------
XP_012813119_Xenopus_tropicalis -----------------------------------------------------------------MSDQFNH------R-----------IWQPT--NQCLYRTA------QHYDWIHTFLLT-W----------------------------------------------------------------------------------LVEHSWIESSVM------------MSTIKNW-------------------------------------------------------TTNIS-----------------------------------------------------------------------------------------------VE-------------------------------------------NS-----------------------M--------------------------SYIENDL-------------------SLPTE------------------------------------AVLSRT-----GHT------------V----------------------------V-----------------------AIFLG--------------------------------------------FI----------LI-----FGF------------------------------------------------------------------------------------------------------------------------------------------------------------LNNFVV-----------------------------------------------LI-----------------------------LF--CK---F--KT--L-RTPV----NMMLL-NISASDM--LVCVSG-TT-LS----------FT-SSI----------K----------------G-KWI----GGEYG--CQ------------------------------------------WYGFVNSC------------------------FGIV--SLISLAI------LS-YERY------STL----T----LY-N-------------KG--G---------------------PNF-K----K-ALL-------AVA-SSW----LYSLVWT-VPP-L--L--G--WSSYGRE--------GA-GT------------SCSVRWT----SESV--ES-VSYI-ICLFI--FCL--ALPV-----FVMLYCYGRLL--------YA-----------------------------------------V---------K------------------------------------Q--V----------------G-K----------------------------------------------------------------------------------------------------------I--RKI---------------------------------------------------------------------A-------------------------------------------------------AR------KREYHVLFMV-----------------ITTV--IC-----------YLLCWLPYGV---VA-L---LAT--F----------------------------G--R---------------------------------------------PG----------------------------------------------------VI-----S-----PV---AS-V-V----PSI-LAKSST------VFNPII----------------YI----LMN-------------------KQFY----------K--------C----FL----------------------------IL---------F---------------------------------------HC-HP--------------------------------------------------------------------------------------------------TS---------------------------------------------------------------------------------------------------SADGKS--------------------------ICQS-------------------------------------NYT-----------------------------------------------------------------------------VI-----------------------------------------QLNQK----------------------------------------------------------------------------------------------------------------------------------------------------------------------------LNNIVAI-----------------------------------------------------------------------------------------------------------------------PGQT---------------------------------------Q-----------------------IPES------------------------------------------------------------------------------------------------------------------------------------VDKM---------------------------------P--C-IH--RQN------------------------------------NESP-SDQMPQST----------------------------------------------------------------------------------------------------TEHLISGT---------------------------------------------------
XP_008105273_Anolis_carolinensis ---------------------------------------------------------------------------------------------------------------------------------------------------------------------------------------------------------------------------------------MSEL----------------------------------------------------------SSNLT-----------------------------------------------------------------------------------------------FN-------------------------------------------MS-----------------------T--------------------------SIEE-------------------------PG------------------------------------SGLSRM-----GHN------------I----------------------------V-----------------------AVFLG--------------------------------------------LI----------LV-----FGF------------------------------------------------------------------------------------------------------------------------------------------------------------LNNLVV-----------------------------------------------LI-----------------------------LF--CK---F--KT--L-RNPV----NMLLL-NISASDM--LVCISG-TT-LS----------FV-SNI----------Y----------------G-RWI----GGEHG--CR------------------------------------------WYGFVNSC------------------------FGIV--SLISLAI------LS-YERY------STL----T----QT-N-------------KR--G---------------------SDY-Q----K-ALL-------GVG-GSW----LYSLIWT-VPP-L--I--G--WSSYGLE--------GA-GT------------SCSVRWT----SETL--ES-VTYI-ICLFI--FCL--AIPV-----LVMIYCYARLF--------YA-----------------------------------------V---------K------------------------------------Q--V----------------G-K----------------------------------------------------------------------------------------------------------L--RKT---------------------------------------------------------------------S-------------------------------------------------------AR------KREFHVLFMI-----------------ITTI--IC-----------YLICWMPYGV---IA-L---LAT--F----------------------------G--R---------------------------------------------PG----------------------------------------------------LV-----S-----PV---AS-V-I----PSI-LAKSST------VFNPII----------------YI----LMN-------------------KQFY----------K--------C----FL----------------------------ML---------L---------------------------------------HC-QP--------------------------------------------------------------------------------------------------SS---------------------------------------------------------------------------------------------------VADGET--------------------------ICQS-------------------------------------KVM-----------------------------------------------------------------------------AI-----------------------------------------HQNQK----------------------------------------------------------------------------------------------------------------------------------------------------------------------------AQGGVIL-----------------------------------------------------------------------------------------------------------------------KSQV---------------------------------------V------------------------PQM------------------------------------------------------------------------------------------------------------------------------------DEKA---------------------------------I--CLLS--PES------------------------------------SLDPVLESTPQLS----------------------------------------------------------------------------------------------------KENSFL-----------------------------------------------------
F1P4Q2_CHICK_Gallus_gallus ---------------------------------------------------------------------------------------------------------------------------------------------------------------------------------------------------------------------------------------MNHT--W-------------------------------------------------------TYNLS-----------------------------------------------------------------------------------------------FG-------------------------------------------AP-----------------------T--------------------------DPVE-------------------------PR------------------------------------AGLSRN-----GHT------------V----------------------------V-----------------------AVFLG--------------------------------------------FI----------LF-----FGF------------------------------------------------------------------------------------------------------------------------------------------------------------LNNLIV-----------------------------------------------LI-----------------------------LF--CK---F--KT--L-RNPV----NMLLL-NISISDM--LVCISG-TT-LS----------FA-SNI----------H----------------G-KWI----GGEHG--CR------------------------------------------WYGFVNSC------------------------FGIV--SLISLAV------LS-YERY------STL----T----LC-N-------------KR--S---------------------DDY-R----K-ALL-------AVG-GSW----VYSLLWT-VPP-L--L--G--WSSYGIE--------GA-GT------------SCSVRWS----SETA--ES-TSYI-ICLFI--FCL--VIPV-----MVMMYCYGRLL--------YA-----------------------------------------V---------K------------------------------------Q--V----------------G-K----------------------------------------------------------------------------------------------------------I--HKN---------------------------------------------------------------------T-------------------------------------------------------AR------KREYHVLFMV-----------------ITTV--IC-----------YLVCWIPYGV---IA-L---LAT--F----------------------------G--K---------------------------------------------PG----------------------------------------------------VV-----T-----PV---AS-I-I----PSI-LAKSST------VCNPII----------------YI----LMN-------------------KQFY----------K--------C----FR----------------------------QL---------F---------------------------------------HC-QP--------------------------------------------------------------------------------------------------PS---------------------------------------------------------------------------------------------------STDGEP--------------------------TCHS-------------------------------------KVT-----------------------------------------------------------------------------VI-----------------------------------------QLNQK----------------------------------------------------------------------------------------------------------------------------------------------------------------------------TDGGKLC-----------------------------------------------------------------------------------------------------------------------NNKP---------------------------------------R------------------------PET------------------------------------------------------------------------------------------------------------------------------------DNKV---------------------------------T--SLLH--PEP------------------------------------GLEPAAKTVPPM----------------------------------------------------------------------------------------------------------------------------------------------------------------
XP_010204802_Colius_striatus ---------------------------------------------------------------------------------------------------------------------------------------------------------------------------------------------------------------------------------------MNHT--W-------------------------------------------------------AYNLS-----------------------------------------------------------------------------------------------FV-------------------------------------------AP-----------------------T--------------------------DPVE-------------------------PR------------------------------------AGLSRN-----GHT------------I----------------------------V-----------------------AVFLG--------------------------------------------FI----------LV-----FGF------------------------------------------------------------------------------------------------------------------------------------------------------------LNNLIV-----------------------------------------------LI-----------------------------LF--CK---F--KT--L-RNPV----NMLLL-NISISDM--LVCISG-TT-LS----------FA-SNI----------H----------------G-KWI----GGKHG--CR------------------------------------------WYGFVNSC------------------------FGIV--SLISLAV------LS-YERY------STL----T----LC-N-------------KR--S---------------------ADY-R----K-ALL-------AVG-GSW----IYSLVWT-VPP-L--I--G--WSSYGVE--------GA-GT------------SCSVRWS----SESA--ES-TSYI-ICLFI--FCL--VIPV-----VVMVYCYGRLL--------YA-----------------------------------------V---------K------------------------------------Q--V----------------G-K----------------------------------------------------------------------------------------------------------I--HKN---------------------------------------------------------------------A-------------------------------------------------------AR------KREYHVLFMV-----------------ITTV--IC-----------YLVCWIPYGV---IA-L---LAT--F----------------------------G--K---------------------------------------------PG----------------------------------------------------TV-----T-----PV---AS-I-I----PSI-LAKSST------VCNPII----------------YI----LMN-------------------KQFY----------K--------C----FR----------------------------QL---------F---------------------------------------HC-QP--------------------------------------------------------------------------------------------------PS---------------------------------------------------------------------------------------------------SSDGEP--------------------------TCHS-------------------------------------KVT-----------------------------------------------------------------------------VI-----------------------------------------QLNQR----------------------------------------------------------------------------------------------------------------------------------------------------------------------------TDGGNMF-----------------------------------------------------------------------------------------------------------------------SNEP---------------------------------------H------------------------PET------------------------------------------------------------------------------------------------------------------------------------DSKM---------------------------------T--SLLQ--PQA------------------------------------SLEPVSKAVPPTS---------------------------------------------------------------------------------------------------------------------------------------------------------------
BAQ54737_Somatochlora_uchidai -------------------------------------------------------------------------------------------------------------------------------------------------------------------------------------------------------------------------------------------------------------------------------------------------------------------------------------------------------------------------------------------------------------------------------------------------------------------------------------------------------------ER--------------------------------------------------------------LLMSPG-----GYA------------A----------------------------A-----------------------AVCLL--------------------------------------------LI----------GL-----VGF------------------------------------------------------------------------------------------------------------------------------------------------------------VSNLLV-----------------------------------------------MV-----------------------------LM--CK---N--KQ--L-WTPL----NVILF-NLVCSDF--SVSILG-NP-IT----------LT-AAL----------F----------------R-RWI----FGRTM--CV------------------------------------------IYGFFMSL------------------------LGIA--SITTLMV------LS-FERY------VMI----S----KP-F-------------HAR-R---------------------LSQ-K----G-AVA-------LIG-VIW----VYALLLT-APP-L--F--G--WGDYVHE--------SA-NI------------SCSVNWE----SKTF--SA-TTYI-IFLFA--MGL--VVPV-----FVICFSYLNII--------WT-----------------------------------------M---------K------------------------------------K--N----------------A-V-------------------------------------------------------------------------------------------------------A-MG--RVT-------------------------------------------------------------------------------------------------------------------------------------KAECRVTVMV-----------------FVMI--VA-----------FLVAWTPYSV---LA-L---LVA--F----------------------------G--D---------------------------------------------AS----------------------------------------------------LI-----S-----PG---VA-V-V----PAL-MAKSSI------CYNPVI----------------YV--------------------------------------------------------------------------------------------------------------------------------------------------------------------------------------------------------------------------------------------------------------------------------------------------------------------------------------------------------------------------------------------------------------------------------------------------------------------------------------------------------------------------------------------------------------------------------------------------------------------------------------------------------------------------------------------------------------------------------------------------------------------------------------------------------------------------------------------------------------------------------------------------------------------------------------------------------------------------------------------------------------------------------------------------------------------------------------------------------------------------------------------------------------------------------------------------------------------------------------------------------------------------------------------------------------------------------------------------
BAQ54695_Sympetrum_frequens ---------------------------------------------------------------------------------------------------------------------------------------------------------------------------------------------------------------MKSPWETESD-GAGGG--------S-----------------------------------------------------------EIGVGDG-----------------------------------------------------------------------------------------------AG-------------------------------------------PG-----------------------A--------------------------EEEEK--------------------------------------------------------------LLMSPG-----GYA------------A----------------------------A-----------------------AVCLL--------------------------------------------LI----------GL-----VGF------------------------------------------------------------------------------------------------------------------------------------------------------------VSNLLV-----------------------------------------------MV-----------------------------LM--CK---N--KQ--L-WTPL----NVILF-NLVCSDF--SVSILG-NP-MT----------LT-AAL----------F----------------R-RWI----FGRTM--CV------------------------------------------IYGFFMSL------------------------LGIA--SITTLMV------LS-FERY------VMI----S----KP-F-------------QVR-R---------------------LSQ-K----G-AVA-------LIG-VIW----VYALLLT-TPP-L--F--G--WGDYVHE--------SA-NI------------SCSVNWE----SKTI--SA-TTYV-IFLFA--MGL--VVPV-----FVICFSYLNII--------WT-----------------------------------------M---------K------------------------------------K--N----------------A-V-------------------------------------------------------------------------------------------------------A-MG--RVT-------------------------------------------------------------------------------------------------------------------------------------KAECRVTVMV-----------------FVMI--VA-----------FLVAWTPYSV---LA-L---LVA--F----------------------------G--D---------------------------------------------AT----------------------------------------------------LI-----S-----PG---VA-V-V----PAL-MAKSSI------CYNPVI----------------YV----GLN-------------------TQFR----------S--------A----WH----------------------------KL---------LGVRAISETSQEVGG--EHTAVLSPSHYMSHTMPDGG---AT-GTTATS------------------------------ASGILLAPTSS-----TNSSPILAVSLKRKAASVLNSTGNGEAAKPAVKANSSWTKIAVVEPLPEE---------------------------------------------------------------------------------------------------AEEAAD--------------------------EDRD-------------------------------------GDS-----------------------------------------------------------------------------PE-----------------------------------------EENINL-------------DVEA--GTNGK----------LESNC-------------KDEEAGIELQSVVSVAGGSQF------------------------------------------------------------------QQGKGKKKGRDAESG---------------------GSDR-----GGKGR------------------------------------------------------------------------------------------------------RFRGRLRKSE--------------------------------------SM-----------------------GSKSRKG----------------------------------------------------------------------------------------------------------------------------------ERG---------------------------------N--GVVS---ES------------------------------------GRHKGKQYVERVAR-------------NRAPEITVNVDAEED--------------------------------------------------------------------EEVEMRLLSKPEEGVRKKDK-----------------TEAVAV-------------------
FAA01167_Ladona_fulva ---------------------------------------------------------------------------------------------------------------------------------------------------------------------------------------------------------------MKSPWETEAD-GAGGG--------S-----------------------------------------------------------EIGVGDG-----------------------------------------------------------------------------------------------AG-------------------------------------------PG-----------------------A--------------------------EEEEK--------------------------------------------------------------LLMSPG-----GYA------------A----------------------------A-----------------------AVCLL--------------------------------------------LI----------GL-----VGF------------------------------------------------------------------------------------------------------------------------------------------------------------VSNLLV-----------------------------------------------MV-----------------------------LM--CK---N--KQ--L-WTPI----NVILF-NLVCSDF--SVSVLG-NP-MT----------LT-AAL----------F----------------R-GWI----FGRTM--CV------------------------------------------IYGFFMSL------------------------LGIA--SITTLMV------LS-FERY------VMI----S----KP-F-------------QSR-R---------------------LSQ-K----G-AVA-------LIG-VIW----VYAFLLT-APP-L--F--G--WGDYVHE--------SA-NI------------SCSVNWE----SKTM--SA-TTYI-IFLFA--MGL--VVPV-----FVICFSYLNII--------WT-----------------------------------------M---------K------------------------------------K--N----------------A-V-------------------------------------------------------------------------------------------------------A-MG--RVT-------------------------------------------------------------------------------------------------------------------------------------KAECRVTIMV-----------------FVMI--VA-----------FLVAWTPYSV---LA-L---LVA--F----------------------------G--D---------------------------------------------AS----------------------------------------------------LI-----S-----PG---VA-V-V----PAL-MAKSSI------CYNPVI----------------YV----GLN-------------------TQFR----------S--------A----WH----------------------------KL---------LGVRAISETSQEVGG--EHTAVLSPSHYMSHTLQDGG---AT-GTT----------------------------------SGILLGPSSS-----NNSSPIVAVSLKRKVAAALNSTGNGEAAKPAVKSNPSWTKIAVAETLPEE---------------------------------------------------------------------------------------------------AEEAGD--------------------------EDGD-------------------------------------GEI-----------------------------------------------------------------------------PE-----------------------------------------EENIALD-----------GDLEA--GTNGK----------REPNYSEG------KEKGEDAASGGELQSVVSVAGGSEP------------------------------------------------------------------QQGRGKKKGRDAESW---------------------GSDR-----GGKGR------------------------------------------------------------------------------------------------------RFRGRLRKSE--------------------------------------SL-----------------------GNKSRKAS---------------------------------------------------------------------------------------------------------------------------------ERG---------------------------------N--GVLT---ES------------------------------------GRHKGKHYVERVAR-------------NRAPEITVSVDAEDE--------------------------------------------------------------------EQVEMRLLSKPEGSVRKKDK-----------------TEAVAV-------------------
XP_312503_Anopheles_gambiae_str._PEST ---------------------------------------------------------------------------------------------------------------------------------------------------------------------------------------------------------------MYDV------------------------------------------------------------------------------------TDA-----------------------------------------------------------------------------------------------AA-------------------------------------------IN-----------------------S--------------------------DHQE----------------------------------------------------------------LMAPW-----AYN------------G----------------------------A-----------------------AVTLF--------------------------------------------FI----------GF-----FGF------------------------------------------------------------------------------------------------------------------------------------------------------------FLNIFV-----------------------------------------------IA-----------------------------LM--YK---D--VQ--L-WTPM----NIILF-NLVCSDF--SVSIIG-NP-LT----------LT-SAI----------S----------------H-RWL----YGKSI--CV------------------------------------------AYGFFMSL------------------------LGIA--SITTLTV------LS-YERF------CLI----S----RP-F-------------AAQ-N---------------------RSK-Q----G-ACL-------AVL-FIW----SYSFALT-SPP-L--F--G--WGAYVNE--------AA-NI------------SCSVNWE----SQTA--NA-TSYI-IFLFI--FGL--ILPL-----AVIIYSYINIV--------LE-----------------------------------------M---------R------------------------------------K--N----------------S-A-------------------------------------------------------------------------------------------------------R-VG--RVN-------------------------------------------------------------------------------------------------------------------------------------RAERRVTSMV-----------------AVMI--VA-----------FMVAWTPYAI---FA-L---IEQ--F----------------------------G--P---------------------------------------------PE----------------------------------------------------LI-----G-----PG---LA-V-L----PAL-VAKSSI------CYNPII----------------YV----GMN-------------------TQFR----------A--------A----FW----------------------------RI---------RRSNGV--AGQPDSN--NTNNSNRDKESARHTAKEGL---EC-SLDFCHWT----------------------------VRGTRVSISSA-----ERNVPAPAA---------------------------------------RE---------------------------------------------------------------------------------------------------RSGGHS--------------------------VTGS-------------------------------------REE-----------------------------------------------------------------------------SR-----------------------------------------DRHVTLK-----------TMLSV--GP-------------------------------RSPSSVAPVAADCSTTDVPTS------------------------------------------------------------------GDGSVRIVRQDSELS---------------------VIHD-----GGGG----------------------------------------------------------------------------------------------------------GGGSSSR--------------------------------------VL-----------------------VIKSQKP-----------------------------------------------------------------------------------------------------------------------------------RS---------------------------------N--ML-----------------------------------------------------------------------------------------------------------------------------------------------------------------------------------------------------------------------
XP_312502_Anopheles_gambiae_str._PEST ---------------------------------------------------------------------------------------------------------------------------------------------------------------------------------------------------------------MNDA-----------------------------------------------------------------------------------PNDV-----------------------------------------------------------------------------------------------AA-------------------------------------------SA-----------------------V--------------------------DYED----------------------------------------------------------------LMAPW-----AYN------------A----------------------------S-----------------------AVTLF--------------------------------------------FI----------GF-----FGF------------------------------------------------------------------------------------------------------------------------------------------------------------FLNLFV-----------------------------------------------IA-----------------------------LM--CK---D--MQ--L-WTPM----NIILF-NLVCSDF--SVSIIG-NP-LT----------LT-SAI----------S----------------H-RWI----FGRTL--CV------------------------------------------AYGFFMSL------------------------LGIT--SITTLTV------LS-YERY------CLI----S----RP-F-------------SSR-N---------------------LTR-R----G-AFL-------AIF-FIW----GYSFALT-SPP-L--F--G--WGAYVQE--------AA-NI------------SCSVNWE----SQTK--NA-TTYI-IFLFV--FGL--VVPL-----IVIVYSYTNII--------VN-----------------------------------------M---------R------------------------------------E--N----------------S-A-------------------------------------------------------------------------------------------------------R-VG--RIN-------------------------------------------------------------------------------------------------------------------------------------RAEQRVTSMV-----------------AVMI--VA-----------FMVAWTPYAI---FA-L---IEQ--F----------------------------G--P---------------------------------------------PE----------------------------------------------------LI-----G-----PG---LA-V-L----PAL-VAKSSI------CYNPII----------------YV----GMN-------------------TQFR----------A--------A----FS----------------------------RV---------RNK------GQQAAA--DQNTTTMQRELTK-SSRDMV---EC-SFDFCR-------------------------------KKSRFKISLV-----KPTAPLAVV---------------------------------------DV---------------------------------------------------------------------------------------------------SSTSHR--------------------------DKGT-------------------------------------SRS-----------------------------------------------------------------------------PL-----------------------------------------DQTVLNE-----------TNEDV--GR-------------------------------ERSGGGGGGGAYAGT-----------------------------------------------------------------------------RFVRPDFELS---------------------VINS-----G-------------------------------------------------------------------------------------------------------------------K--------------------------------------SI-----------------------LIKSKNF-----------------------------------------------------------------------------------------------------------------------------------RS---------------------------------N--LL-----------------------------------------------------------------------------------------------------------------------------------------------------------------------------------------------------------------------
Danaus_plexippus_EHJ69785 -------------------------------------------------------------------------------------------------------------------------------------------------------------------------------------------------------------------------------------------------------------------------------------------------------------------------------------------------------------------------------------------------------------------------------------------------------------------------------------------------------------------------------------------------------------------------------MPRW-----GYV------------V----------------------------S-----------------------AFVLF--------------------------------------------LI----------GF-----FGF------------------------------------------------------------------------------------------------------------------------------------------------------------FLNLMV-----------------------------------------------IL-----------------------------LM--FK---D--RQ--L-WTPL----NIILF-NLVCSDF--SVSLLG-NP-LT----------LI-SAL----------F----------------H-RWI----FGHTM--CV------------------------------------------IYGFFMAL------------------------LGIT--SITTLTV------IS-FERY------LMV----T----RP-L-------------SSR-H---------------------LSC-K----G-ATV-------SVV-FIW----LYSLALT-TPP-L--L--G--WGNYVNE--------AA-NI------------SCSVNWH----EQSR--NT-LTYI-LFLFA--MGQ--IVPL-----AVITFSYVNII--------RT-----------------------------------------M---------K------------------------------------R--N----------------S-Q-------------------------------------------------------------------------------------------------------R-LG--RVS-------------------------------------------------------------------------------------------------------------------------------------RAEARATAMV-----------------FIMI--IS-----------FTVAWTPYSL---FA-L---MEQ--F----------------------------A--T---------------------------------------------EG----------------------------------------------------IV-----S-----PG---AG-V-I----PAL-VAKSSI------CYDPLI----------------YV----GMN-------------------TQFR----------K--------S----IK----------------------------RI---------FGIQKR--RGSRIEK--CYNNSILSPTHRRSAYNDITVRYNS-SDTVISTP----------------------------KRYSDKRIFSS-----EDSESHMAS------------TVTNESSRPTGKVYELCTI--------QE---------------------------------------------------------------------------------------------------NKTGSD--------------------------AERS-------------------------------------GDT-----------------------------------------------------------------------------VC-----------------------------------------DDDNTSN-----------KNLELVFGESCK--------IFKDSNVDN-----------ERSTTGAVKNKIHITESKNIL------------------------------------------------------------------DEADLRLIESNLNQSSKR----------SKIIRHSYSLDL-----GGVS---------------------------------------------------------------------------------------------------------NEGTRRKF--------------------------------------SI-----------------------ETKLETFNP-----------------------------------------------------------------------------------------------------------------------------PKLFRK---------------------------------D--GVVNKLFES------------------------------------DDTDNVSYICTI---------------------------DNS--------------------------------------------------------------------ENHEEHLSSK----------------------------------------------------
Tribolium_castaneum_EFA01685 ---------------------------------------------------------------------------------------------------------------------------------------------------------------------------------------------------------------MANTLLLICC-LALLA--------SAIALP-ATNDQ----------------------------------------------LDKVTVNDV-----------------------------------------------------------------------------------------------AA-------------------------------------------NA-----------------------V--------------------------SPESKTDDSNDKRDAATVEITGITTGVETPDPSSTPFHPQRAGSMFARFIDDIFQNFNSTEIGD--ELLIPVE-----GYI------------A----------------------------A-----------------------AVVLF--------------------------------------------CI----------GF-----FGF------------------------------------------------------------------------------------------------------------------------------------------------------------SLNLTV-----------------------------------------------II-----------------------------FM--LK---E--RQ--L-WSPL----NIILF-NLVVSDF--LVSVLG-NP-WT----------FF-SAI----------N----------------Y-GWI----FGETG--CT------------------------------------------IYGFIMSL------------------------LGIT--SITTLTV------LA-FERY------LLI----A----RP-F-------------RNN-A---------------------LNF-H----S-AAL-------SVF-SIW----LYSLSLT-IPP-L--I--G--WGEYVHE--------AA-NL------------SCSVNWE----EKSP--NS-TSYI-LYLFA--FGL--FLPL-----VIITFSYVNII--------LT-----------------------------------------M---------R------------------------------------R--N----------------A-A------------------------------------------------------------------------------------------------------FR-VG--QVS-------------------------------------------------------------------------------------------------------------------------------------KAENKVAYMI-----------------FIMI--IA-----------FLTAWSPYAI---MA-L---IVQ--F----------------------------G--D---------------------------------------------AA----------------------------------------------------LV-----T-----PG---MA-V-I----PAL-LAKSSI------CYNPVI----------------YI----GLN-------------------AQFQ----------Q--------A----WM----------------------------QK---------W----------------------------------------------------------------------------------------------------------------------------------------------KK---------------------------------------------------------------------------------------------------NRRGSD--------------------------ALGT-------------------------------------SRV-----------------------------------------------------------------------------ML-----------------------------------------E------------------------------------------------------------------------------------------------------------------------------------------------------------------------------------TIHQ-----ACRD-------------------------------------------------------------------------------------------------------------EKTD--------------------------------------KL-----------------------LEKKTKF-------------------------------------------------------------------------------------------------------------------------------CKDFET---------------------------------D--VSML---------------------------------------------------------------------------------------------------------------------------------------------------------------------------------------------------------------------
NP_001035057_Apis_mellifera ----------------------------------------------------------------------------------------------------------------------------------------------------------------------------------------------------------------------------------------------------------------------------------------------------MSLNRS-----------------------------------------------------------------------------------------------TM-------------------------------------------EH-----------------------V--------------------------IYEDQ----------------------------------------------------------------VSPV-----MYI------------G----------------------------A-----------------------AIALG--------------------------------------------FI----------GF-----FGF------------------------------------------------------------------------------------------------------------------------------------------------------------TANLLV-----------------------------------------------AI-----------------------------VI--VK---D--AQ-IL-WTPV----NVILF-NLVFGDF--LVSIFG-NP-VA----------MV-SAA----------T----------------G-GWY----WGYKM--CL------------------------------------------WYAWFMST------------------------LGFA--SIGNLTV------MA-VERW------LLV----A----RP-M-------------QA------------------------LSI-R----H-AVI-------LAS-FVW----IYALSLS-LPP-L--F--G--WGSYGPE--------AG-NV------------SCSVSWEV--HDPVT--NS-DTYI-GFLFV--LGL--IVPV-----FTIVSSYAAIV--------LT-----------------------------------------L---------K------------------------------------K--V----------------R-K-------------------------------------------------------------------------------------------------------R-AG--ASG-------------------------------------------------------------------------------------------------------------------------------------RREAKITKMV-----------------ALMI--TA-----------FLLAWSPYAA---LA-I---AAQ--Y----------------------------F--N---------------------------------------------AK-----------------------------------------------------P-----S-----AT---VA-V-L----PAL-LAKSSI------CYNPII----------------YA----GLN-------------------NQFS----------R--------F----LK----------------------------KI---------F--------------------------------------------------------------------------------------------------------------------------------------------------------------------------------------------------------------------------------------------------------D--------------------------ARGS-------------------------------------RTA-----------------------------------------------------------------------------VP-----------------------------------------D--------------------------------------------------------------------------------------------------------------------------------------------------------------------------------------------------------------------------------------------------------------------------------------------------------------SQHT--------------------------------------AL-----------------------TALNRQEQ----------------------------------------------------------------------------------------------------------------------------------RK-------------------------------------------------------------------------------------------------------------------------------------------------------------------------------------------------------------------------------------------------------------
T2I572_9BILA_Euperipatoides_kanangrensis ----------------------------------------------------------------------------------MDF---------------------------------------F----------------------------------------------------------------------------------IFTYWLKISKRFSYIM--------SNFTI-------------------------------------------------------IVSYNMN-----------------------------------------------------------------------------------------------LL-------------------------------------------EY-----------------------S--------------------------ANNDS------------------------PIIRIIPF---KQG--------------------------LTEA-----GFI------------G----------------------------A-----------------------AVVLF--------------------------------------------LI----------GF-----FGF------------------------------------------------------------------------------------------------------------------------------------------------------------FHNLFV-----------------------------------------------IM-----------------------------LV--VK---N--KS--L-QTPM----NFLLM-NQSVSDM--LVSLFG-NP-FT----------FI-SAV----------F----------------R-RWL----FGPWG--CV------------------------------------------WYGFAMSL------------------------KSIA--SITNLAF------IS-FERY------IVI----S----KP-F-------------AAA-K---------------------INF-R----V-SAI-------GIA-GIY----LYSFAVT-APP-L--F--G--WNSYIQE--------A--QI------------SCSMDWL----TRTP--NN-VSYI-MYLFT--FGL--IIPL-----LIILISYIQVV--------TT-----------------------------------------I---------K------------------------------------T--L----------------A-R------------------------------------------------------------------------------------------------------QQ-AG--QIS---------------------------------------------------------------------T-------------------------------------------------------AA------KAEKQVAQMV-----------------VIMI--SL-----------FLFAWSPYTV---LA-L---LVS--F----------------------------T--G---------------------------------------------QD----------------------------------------------------IP-----A-----P----VA-I-I----PAI-IAKSSV------VYNPII----------------YV----AMN-------------------KQFR----------H--------A----FI-----------------------------I---------WVFCGR--------------NPFEEKEVRK-------------SDKFSHAT----------------------------FHVTTAVSEKT-----EQKKSLPKI-------------------------------------LPST---------------------------------------------------------------------------------------------------QEEREP--------------------------LAGP-------------------------------------SKT-----------------------------------------------------------------------------IE-----------------------------------------E-----------------------------------------------------------------------------------------------------------------------------------------------------------------------------------MTLDT-----SSPM------------------------------------------------------------------------------------------------------------VVVQT--------------------------------------TV-----------------------TDLPTEF----------------------------------------------------------------------------------------------------------------------------------IDK---------------------------------D--TLK----------------------------------------------------------------------------------------------------------------------------------------------------------------------------------------------------------------------
XP_013782618_Limulus_polyphemus ----------------------------------------------------------------------------------IDV--------------------------------------------------------------------------------------------------------------------------LNESGQMTEK--------------EIFTL---TNES------------------------------------------------YMTKSKV-----------------------------------------------------------------------------------------------RN-------------------------------------------NQ-----------------------E--------------------------NQQDP---------------------LLEP---------------------------------------LSDL-----NYN------------I----------------------------I-----------------------ACVLF--------------------------------------------VI----------AL-----VGF------------------------------------------------------------------------------------------------------------------------------------------------------------FNNLVV-----------------------------------------------IS-----------------------------VI--LR---N--KQ--L-RSSM----NLILL-NMSVCDM--TISVTG-TP-LT----------FV-AAV----------Y----------------R-RWI----FGDLV--CE------------------------------------------VYGFAMSV------------------------VGMT--QIGTLTA------IA-VERY------IIM----S----KP-Y-------------SST-R---------------------MTP-K----R-SGL-------IIA-CTW----FYSLGLC-LPP-L--F--G--WSHYILE--------PP-GI------------GCSVDWL----STTK--NN-VSYI-IYLFT--VGF--AIPV-----SVMVFCYSHII--------WK-----------------------------------------V---------R---K----P--------------------------DK--N----------------S-L-------------------------------------------------------------------------------------------------------R-VG--RKS---------------------------------------------------------------------H-------------------------------------------------------AE------RAEQRLTLMV-----------------ATMI--IS-----------TLTAWTPYAV---VS-L---IMA--L----------------------------G--F---------------------------------------------SH----------------------------------------------------VL-----G-----PL---ST-V-S----PAI-FAKSSV------VYNPIV----------------YF----FLN-------------------PQIQ----------K--------A----MM-------------------------------------------------------------------------------NC-SKCYQT-----------------------------------------------NIASQPQQ---------------------------------------EI---------------------------------------------------------------------------------------------------SLVTNN--------------------------LTGR-------------------------------------WNP-----------------------------------------------------------------------------TT-----------------------------------------E--------------------------------------------------------------------------------------------------------------------------------------------------------------------------------------------------------------------------------------------------------------------------------------------------------------NQSP--------------------------------------LR-----------------------SEQNASF---------------------------------------------------------------------------------------------------------------------------------LKRS---------------------------------N--Q------------------------------------------------------------------------------------------------------------------------------------------------------------------------------------------------------------------------
T2I5B2_CUPSA_Cupiennius_salei ---------------------------------------------------------------------MKK------HVKLLTI--------------------------------------------------------------------------------------------------------------------------LNRSILCIYLSEQMIK--------ADMSVKGNISEL----------------------------------------------LSLQSINSQ-----------------------------------------------------------------------------------------------EA-------------------------------------------SN-----------------------S--------------------------TSMED----------------------------------------------------------------LTPF-----GYS------------L----------------------------A-----------------------AVALF--------------------------------------------GI----------MI-----FGC------------------------------------------------------------------------------------------------------------------------------------------------------------ISNLIV-----------------------------------------------IV-----------------------------VI--GG---T--NR--L-RTPM----NSILL-NLSVSDF--IISAFG-TP-LS----------FA-SAL----------N----------------N-KWI----FGETL--CK------------------------------------------LYAFMMTL------------------------TGMT--SIGTLTA------IA-IERY------III----S----RS-L-------------YGQ-T---------------------LPA-N----S-SIV-------VII-MIW----IYSLIQA-LPP-L--F--G--WNRYIVE--------HP-GI------------ACSLDWQ----TPDY--GH-NAFI-AYIFI--LGY--ILPV-----FIMSYSYIKVI--------WI-----------------------------------------L---------K------------------------------------R--C----------------S---------------------------------------------------------------------------------------------------------K-CH--ERS---------------------------------------------------------------------R-------------------------------------------------------AA------KAEAKVTYMA-----------------IAMI--IC-----------TVSAWTPYAV---VS-L---MVS--L----------------------------G--Y---------------------------------------------GN----------------------------------------------------HI-----G-----PV---SS-V-C----PAI-FAKTSV------IYNPII----------------YY----FFN-------------------SQIR----------E--------V----IV----------------------------SK---------IPIRWR--------------------------------------------------------------------------RRRDAETEIS-----LETKRGITV-------------------------------------INTV---------------------------------------------------------------------------------------------------LSNNVP--------------------------ENGD-------------------------------------KSA-----------------------------------------------------------------------------TT-----------------------------------------E------------------------------------------------------------------------------------------------------------------------------------------------------------------------------------NV----------------------------------------------------------------------------------------------------------------------------------------------------------------------------------------------------------------------------------------------------------------------------------------------------------------------------------------------------------------------------------------------------------------------------------------------------------------------------------------------------------------------------------------------------------------------------------------------------
Q868G2_BRABE_Branchiostoma_belcheri --------------------------------------------------------------------------------------------------------------------------MPL----------------------------------------------------------------------------------YNTSSGPTQ--GLP---------WDTPYSQDPI---------------------------------------------------WNDSSPS-----------------------------------------------------------------------------------------------NS-------------------------------------------SE-----------------------D--------------------------AVVD--------------------------QGR-----------------------------GE--LQDFSDA-----GYT------------A----------------------------I-----------------------ATGLA--------------------------------------------LI----------GL-----VGS------------------------------------------------------------------------------------------------------------------------------------------------------------MNNFVV-----------------------------------------------IL-----------------------------LI--GC---H--RQ--L-RTPF----NLLLL-NVSVADL--LVSVCG-NT-LS----------FA-SAV----------Q----------------H-RWL----WGRPG--CV------------------------------------------WYGFANSL------------------------FGIV--SLVTLSA------LA-FERY------CVV----V----R----------------SSE-M---------------------LTY-K----S-SLG-------MIA-FIW----MYSLLWT-SLP-L--L--G--WSSYQFE--------GH-SV------------GCSVNWV----KHNV--NN-VSYI-ITLMV--TCF--FVPM-----VVVCWSYACIW--------RT-----------------------------------------V---------R------------------------------------M-------------------S-A------------------------------------------------------------------------------------------------------EM-KS--EFG---------------------------------------------------------------------N-------------------------------------------------------PQ------NTGRLVTTMV-----------------VVMI--VC-----------FLVCWTPYTV---MA-L---IVT--F----------------------------G--A---------------------------------------------DH----------------------------------------------------LV-----T-----PT---AS-V-I----PSL-VAKSST------AYNPII----------------YV----LMN-------------------NQFR----------E--------F----LL----------------------------AR---------L----RT--------------------------------FCC-RQPRML-------------------------------RVTPM----------DDNAHARLVG-------------------------------------EGP--------------------------------------------------------------------------------------------------------S--------------------------HAQQ----------------------------------VIPSEENG--------------------------------------------------------------------------ENV-----------------------------------------EMRKV-----------------------------------------------------------------------------------------------------------------------------------------------------------------------------QGNQL------------------------------------------------------------------------------------------------------------------------KADS---------------------------------------L-----------------------STISE----------------------------------------------------------------------------------------------------------------------------------------------------------------------------------------------------------------------------------------------------------------------------------------------------------------------------------------------------------------------------------------------------
Q868G1_BRABE_Branchiostoma_belcheri -----------------------------------------------------------------MSSVYDR------NVSNSRWEG----------------------------------QVPT----------------------------------------------------------------------------------LATLRGNTDLIGQPRD-------WSTETVMLGI---------------------------------------------------YNVVNATE--------------------------------------------------------------------------------------------YGNN-------------------------------------------TT-----------------------F--------------------------AAWDF------K-----------------RNGT-----------------------------GG--EEEVEFF-----GYD------------A----------------------------V-----------------------AGVIA--------------------------------------------II----------GV-----VGF------------------------------------------------------------------------------------------------------------------------------------------------------------VSNGAV-----------------------------------------------VV-----------------------------LF--LK---F--PQ--L-RTPF----NLLLL-NMAVADL--LVSVCG-NT-LS----------FA-SAV----------R----------------H-RWL----WGRPG--CV------------------------------------------WYGFANHL------------------------FGLV--SLISLAV------IS-FLRY------RMV----V----KP-KG-----------PGSS-Y---------------------LTY-T----K-VGL-------AIL-FIY----LYCLLWT-TLP-I--A--G--WSSYQLE--------GP-KI------------GCSVAWE----EHSW--SN-TSYI-VVLFI--TCL--FAPL-----LIIVYSYYRLW--------HK-----------------------------------------V---------K------------------------------------Q--G----------------S-R------------------------------------------------------------------------------------------------------NL-PA--AMR---------------------------------------------------------------------K-------------------------------------------------------SS------QKEQKIAMMV-----------------IVMI--TC-----------FMVCWLPYGA---MA-L---VVT--F----------------------------G--G---------------------------------------------ER----------------------------------------------------LI-----S-----HT---AA-V-V----PSL-LAKSST------CYNPVV----------------YF----AMN-------------------SQFR----------R--------Y----FQ----------------------------DL---------LCCGRRL--------------------------------FDV-SQSVVT-------------------------------GNTAMPRNNSQGFRKDDSDQKQDNGLP--------------------------------KQSEGP---------------------------------------------------------------------------------------------------MCDHSS--------------------------NESQ----------------------------------MEGSRHNTAAS----------------------------------------------------------------------QQWI-----------------------------------------EMQTI------------------------------------------------------------------------------------------------------------------------------------------------------------------------------AVVV------------------------------------------------------------------------------------------------------------------------KAVE---------------------------------------V-----------------------DTSAANE----------------------------------------------------------------------------------------------------------------------------------------------------------------------P---------------------------------------------------------------------------------------------------------------------------------------------------------------------------------------------------------------------------
Danio_rerio_A9NJI7_canonical_c ---------------------------------------------------------------------------------------------------------------------------------------------------------------------------------------------------------------MNSFNET-------------------------------------------------------------------------------------------------------------------------------------------------------------------------------------------------------------------------------------------------------------------------------------PTEA--------------------HLENYN------------------------------------YIFADE-----TYK------------L----------------------------L-----------------------TFTIG--------------------------------------------SI----------GV-----LGF------------------------------------------------------------------------------------------------------------------------------------------------------------CNNIIV-----------------------------------------------II-----------------------------LY--SR---Y--KR--L-RTPT----NLLIV-NISVSDL--LVSLTG-VN-FT----------FV-SCV----------K----------------R-RWV----FNSAT--CV------------------------------------------WDGFSNSL------------------------FGIV--SIMTLSG------LA-YERY------IRV----V---------------------HAK-V---------------------VDF-P----W-AWR-------AIT-HIW----LYSLAWT-GAP-L--L--G--WNRYTLE--------VH-QL------------GCSLDWA----SKDP--ND-ASFI-LFFLL--GCF--FVPV-----GVMVYCYGNIL--------YT-----------------------------------------V---------K---M----L--------------------------RS--I----------------Q-D------------------------------------------------------------------------------------------------------LQ-TV--QTI---------------------------------------------------------------------K-------------------------------------------------------IL------RYEKKVAVMF-----------------LMMI--SC-----------FLVCWTPYAV---VS-M---LEA--F----------------------------G--K---------------------------------------------KS----------------------------------------------------VV-----S-----PT---VA-I-I----PSL-FAKSST------AYNPVI----------------YA----FMS-------------------RKFR----------R--------C----ML----------------------------QM---------L----------------------------------------C-SRLTSL-------------------------------QHTIKDRPLS-----RIEHPIRPIVMSQ-------------------------------SRTDRP---------------------------------------------------------------------------------------------------KKRVTF--------------------------SSSSIV--------------------------------FIIASHDT--------------------------------------------------------------------------HPL-----------------------------------------DITSKC---------------------------------------------------------------------------------------------------------------------------------------------------------------------------NDEPDI------------------------------------------------------------------------------------------------------------------------NVIQ---------------------------------------V-----------------------RPL------------------------------------------------------------------------------------------------------------------------------------------------------------------------------------------------------------------------------------------------------------------------------------------------------------------------------------------------------------------------------------------------------
Kudoa_iwatai_opsin_Kudoa_iwatai ---------------------------------------------------------------------------------------------------------------------------------------------------------------------------------------------------------------MNPANET-------------------------------------------------------------------------------------------------------------------------------------------------------------------------------------------------------------------------------------------------------------------------------------RAER--------------------SAE--H------------------------------------YIFAVG-----TYK------------L----------------------------L-----------------------AFTIG--------------------------------------------TI----------GV-----LGF------------------------------------------------------------------------------------------------------------------------------------------------------------CNNVVV-----------------------------------------------LI-----------------------------LY--CK---F--KR--L-RTPT----NLLLV-NISLSDL--LVSLVG-IN-FT----------FA-ACV----------K----------------G-GWT----WSKAT--CV------------------------------------------WDGFSNSL------------------------FGIV--SIMTLSA------LA-YERY------IRV----V---------------------HAQ-V---------------------VDF-P----W-AWR-------AIG-HIW----MYSLAWT-GAP-L--L--G--WNRYTLE--------IH-QL------------GCSLDWT----SKDP--ND-ASFI-LLFLL--ACF--FVPV-----GIMIYCYGNIL--------YT-----------------------------------------V---------Q---M----L--------------------------RS--I----------------Q-D------------------------------------------------------------------------------------------------------LQ-TV--QII---------------------------------------------------------------------K-------------------------------------------------------IL------RYEKKVAVMF-----------------FLMI--SC-----------FLLCWTPYAV---VS-M---MEA--F----------------------------G--R---------------------------------------------KS----------------------------------------------------MV-----S-----PT---VA-I-I----PSF-FAKSST------AYNPLI----------------YV----FMS-------------------RKFR----------R--------C----LL----------------------------QL---------L----------------------------------------C-SRLTWL-------------------------------QCSLKERPLA-----PVQRPIRPIVMSRA-----------------------------CSSRNRP---------------------------------------------------------------------------------------------------KKKVTF--------------------------SSSSIV--------------------------------FIITSDDL--------------------------------------------------------------------------HRL-----------------------------------------DVTSKT---------------------------------------------------------------------------------------------------------------------------------------------------------------------------RDSTDV------------------------------------------------------------------------------------------------------------------------NVIQ---------------------------------------V-----------------------RPL------------------------------------------------------------------------------------------------------------------------------------------------------------------------------------------------------------------------------------------------------------------------------------------------------------------------------------------------------------------------------------------------------
XP_003963715_Takifugu_rubripes ---------------------------------------------------------------------------------------------------------------------------------------------------------------------------------------------------------------MNPANGS-------------------------------------------------------------------------------------------------------------------------------------------------------------------------------------------------------------------------------------------------------------------------------------RSER--------------------SAE--Q------------------------------------LLFSGD-----TYR------------V----------------------------L-----------------------AFTIG--------------------------------------------TI----------GA-----FGF------------------------------------------------------------------------------------------------------------------------------------------------------------CNNFVV-----------------------------------------------LA-----------------------------LY--CR---F--KR--L-RTPT----NLLLV-NISLSDL--LVSLFG-IN-FT----------FA-ACV----------Q----------------G-RWT----WTQAT--CV------------------------------------------WDGFSNSL------------------------FGIV--SIMTLAA------LA-YERY------IRV----V---------------------HAQ-V---------------------VDF-P----W-AWR-------AIG-HIW----LYALAWT-GAP-L--L--G--WNRYTLE--------IH-RL------------GCSLDWA----SKDP--ND-ASFI-LLFLL--ACF--FVPV-----GIMIYCYGNIL--------YA-----------------------------------------V---------Q---M----I--------------------------RS--I----------------Q-D------------------------------------------------------------------------------------------------------LQ-TV--QII---------------------------------------------------------------------K-------------------------------------------------------IL------RYEKKVSVMF-----------------FLMI--SC-----------FLLCWTPYAV---VS-M---MVA--F----------------------------G--R---------------------------------------------RS----------------------------------------------------MV-----S-----PT---MA-I-I----PSF-FAKSST------AYNPLI----------------YV----FMS-------------------RKFR----------H--------C----LL----------------------------QL---------L----------------------------------------C-SRLSWL-------------------------------QRSLKERPLA-----PVQRPIRPIVMSRP-----------------------------CGKGNRP---------------------------------------------------------------------------------------------------KKKVTF--------------------------SSSSIV--------------------------------FIITSDDF--------------------------------------------------------------------------GQL-----------------------------------------DVTSKS---------------------------------------------------------------------------------------------------------------------------------------------------------------------------GDSADV------------------------------------------------------------------------------------------------------------------------NAIQ---------------------------------------V-----------------------RPL------------------------------------------------------------------------------------------------------------------------------------------------------------------------------------------------------------------------------------------------------------------------------------------------------------------------------------------------------------------------------------------------------
Homo_sapiens_Q9H1Y3_canonical_c ---------------------------------------------------------------------------------------------------------------------------------------------------------------------------------------------------------------MYSGNRS----------------GGHGYWDGGG---------------------------------------------------------------------------------------------------------------------------------------------------------AA-------------------------------------------GA-----------------------E--------------------------GPAPA--------------------GTLSPA------------------------------------PLFSPG-----TYE------------R----------------------------L-----------------------ALLLG--------------------------------------------SI----------GL-----LGV------------------------------------------------------------------------------------------------------------------------------------------------------------GNNLLV-----------------------------------------------LV-----------------------------LY--YK---F--QR--L-RTPT----HLLLV-NISLSDL--LVSLFG-VT-FT----------FV-SCL----------R----------------N-GWV----WDTVG--CV------------------------------------------WDGFSGSL------------------------FGIV--SIATLTV------LA-YERY------IRV----V---------------------HAR-V---------------------INF-S----W-AWR-------AIT-YIW----LYSLAWA-GAP-L--L--G--WNRYILD--------VH-GL------------GCTVDWK----SKDA--ND-SSFV-LFLFL--GCL--VVPL-----GVIAHCYGHIL--------YS-----------------------------------------I---------R---M----L--------------------------RC--V----------------E-D------------------------------------------------------------------------------------------------------LQ-TI--QVI---------------------------------------------------------------------K-------------------------------------------------------IL------KYEKKLAKMC-----------------FLMI--FT-----------FLVCWMPYIV---IC-F---LVV--N----------------------------G--H---------------------------------------------GH----------------------------------------------------LV-----T-----PT---IS-I-V----SYL-FAKSNT------VYNPVI----------------YV----FMI-------------------RKFR----------R--------S----LL----------------------------QL---------L----------------------------------------C-LRLLRC-------------------------------QRPAKDLPAA-----GSEMQIRPIVMSQ-------------------------------KDGDRP---------------------------------------------------------------------------------------------------KKKVTF--------------------------NSSSII--------------------------------FIITSDES--------------------------------------------------------------------------LSV-----------------------------------------DDSDKT---------------------------------------------------------------------------------------------------------------------------------------------------------------------------NGS-KV------------------------------------------------------------------------------------------------------------------------DVIQ---------------------------------------V-----------------------RPL------------------------------------------------------------------------------------------------------------------------------------------------------------------------------------------------------------------------------------------------------------------------------------------------------------------------------------------------------------------------------------------------------
Mus_musculus_Q9WUK7_canonical_c ---------------------------------------------------------------------------------------------------------------------------------------------------------------------------------------------------------------MYSGNRS----------------GDQGYWEDG-----------------------------------------------------------------------------------------------------------------------------------------------------------A-------------------------------------------GA-----------------------E--------------------------GAAPA--------------------GTRSPA------------------------------------PLFSPT-----AYE------------R----------------------------L-----------------------ALLLG--------------------------------------------CL----------AL-----LGV------------------------------------------------------------------------------------------------------------------------------------------------------------GGNLLV-----------------------------------------------LL-----------------------------LY--SK---F--PR--L-RTPT----HLFLV-NLSLGDL--LVSLFG-VT-FT----------FA-SCL----------R----------------N-GWV----WDAVG--CA------------------------------------------WDGFSGSL------------------------FGFV--SITTLTV------LA-YERY------IRV----V---------------------HAR-V---------------------INF-S----W-AWR-------AIT-YIW----LYSLAWA-GAP-L--L--G--WNRYILD--------IH-GL------------GCTVDWR----SKDA--ND-SSFV-LFLFL--GCL--VVPV-----GIIAHCYGHIL--------YS-----------------------------------------V---------R---M----L--------------------------RC--V----------------E-D------------------------------------------------------------------------------------------------------LQ-TI--QVI---------------------------------------------------------------------K-------------------------------------------------------ML------RYEKKVAKMC-----------------FLMA--FV-----------FLTCWMPYIV---TR-F---LVV--N----------------------------G--Y---------------------------------------------GH----------------------------------------------------LV-----T-----PT---VS-I-V----SYL-FAKSST------VYNPVI----------------YI----FMN-------------------RKFR----------R--------S----LL----------------------------QL---------L----------------------------------------C-FRLLRC-------------------------------QRPAKNLPAA-----ESEMHIRPIVMSQ-------------------------------KDGDRP---------------------------------------------------------------------------------------------------KKKVTF--------------------------NSSSII--------------------------------FIITSDES--------------------------------------------------------------------------LSV-----------------------------------------EDSDRS---------------------------------------------------------------------------------------------------------------------------------------------------------------------------SAS-KV------------------------------------------------------------------------------------------------------------------------DVIQ---------------------------------------V-----------------------RPL------------------------------------------------------------------------------------------------------------------------------------------------------------------------------------------------------------------------------------------------------------------------------------------------------------------------------------------------------------------------------------------------------
XP_008122094_Anolis_carolinensis ---------------------------------------------------------------------------------------------------------------------------------------------------------------------------------------------------------------MFSANGTRS--------------GAGSDLEPG----------------------------------------------------------------------------------------------------------------------------------------------------------PG-------------------------------------------QQ-----------------------Q--------------------------QQREA--------------------SEEEERG------------------------------AG--LSPFSAG-----TYE------------L----------------------------L-----------------------ALLVA--------------------------------------------AI----------GL-----LGL------------------------------------------------------------------------------------------------------------------------------------------------------------CNNLLV-----------------------------------------------LV-----------------------------LY--AK---F--KR--L-RTPT----HLFLV-NISLSDL--LVSLFG-VS-FT----------FG-SCL----------R----------------H-RWV----WDAAG--CV------------------------------------------WDGFSNSL------------------------FGIV--SIMTLTV------LA-YERY------IRV----V---------------------HAR-V---------------------IDF-S----W-SWR-------AIT-YIW----LYSLAWT-GAP-L--L--G--WNHYTLE--------IH-GL------------GCSVDWQ----SKEP--SD-SSFV-LFFFL--GCL--AAPV-----GIMAYCYGHIL--------HA-----------------------------------------I---------R---M----L--------------------------RC--V----------------E-D------------------------------------------------------------------------------------------------------LQ-SI--QVI---------------------------------------------------------------------K-------------------------------------------------------IL------RYEKKVAKMC-----------------FLMV--TT-----------FLICWMPYAV---VS-L---LIA--Y----------------------------G--Y---------------------------------------------GH----------------------------------------------------LI-----T-----PT---VA-I-I----PSF-FAKSST------AYNPVI----------------YI----FMS-------------------RKFR----------R--------C----LV----------------------------QL---------F----------------------------------------C-VQFLRF-------------------------------KRTLKEQPAI-----ESNKPIRPIVMSQ-------------------------------KVGDRP---------------------------------------------------------------------------------------------------KKKVTF--------------------------SSSSII--------------------------------FIITSDDT--------------------------------------------------------------------------EQI-----------------------------------------DVSTKC---------------------------------------------------------------------------------------------------------------------------------------------------------------------------SDT-KI------------------------------------------------------------------------------------------------------------------------NVIQ---------------------------------------V-----------------------KPL------------------------------------------------------------------------------------------------------------------------------------------------------------------------------------------------------------------------------------------------------------------------------------------------------------------------------------------------------------------------------------------------------
OPN3___101794436___opsin_3_translation_Anas_platyrhynchos ---------------------------------------------------------------------------------------------------------------------------------------------------------------------------------------------------------------MPWGNGS----------------AATSLLEPP----------------------------------------------------------------------------------------------------------------------------------------------------------AA-------------------------------------------EQ-----------------------E--------------------------APGER--------------------------------------------------------------PPFSAG-----TYE------------L----------------------------L-----------------------ALLIA--------------------------------------------TI----------GV-----LGL------------------------------------------------------------------------------------------------------------------------------------------------------------CNNLLV-----------------------------------------------LV-----------------------------LY--YK---F--KR--L-RTPT----NLFLV-NISLSDL--LVSVFG-VS-LT----------FM-SCL----------R----------------S-RWV----WDAAG--CV------------------------------------------WDGFSNSL------------------------FGIV--SIMTLTV------LA-YERY------IRV----V---------------------HAK-V---------------------IDF-S----W-SWR-------AIT-YIW----LYSLAWT-GAP-L--L--G--WNRYTLE--------IH-GL------------GCSVDWK----SKDP--ND-TSFV-LFFFL--GCL--VVPV-----VIMAYCYGHIL--------YA-----------------------------------------V---------R---M----L--------------------------RS--V----------------E-D------------------------------------------------------------------------------------------------------FQ-TV--QVI---------------------------------------------------------------------R-------------------------------------------------------LL------KYEKKVAKMC-----------------FLMI--ST-----------FLICWMPYAV---VS-L---LVT--Y----------------------------G--Y---------------------------------------------GN----------------------------------------------------LV-----T-----PT---VA-I-I----PSF-FAKSST------AYNPVI----------------YI----FMS-------------------RKFR----------Q--------C----LL----------------------------QL---------L----------------------------------------C-FRLMRF-------------------------------QRTAKETPGE-----ENDKPIRPIVMSQ-------------------------------KGGDRP---------------------------------------------------------------------------------------------------KKKVTF--------------------------SSSSII--------------------------------FIITSDDT--------------------------------------------------------------------------QQI-----------------------------------------DDNSKE---------------------------------------------------------------------------------------------------------------------------------------------------------------------------NGT-KV------------------------------------------------------------------------------------------------------------------------NVIQ---------------------------------------V-----------------------KPL------------------------------------------------------------------------------------------------------------------------------------------------------------------------------------------------------------------------------------------------------------------------------------------------------------------------------------------------------------------------------------------------------
XP_426139_Gallus_gallus ---------------------------------------------------------------------------------------------------------------------------------------------------------------------------------------------------------------MHSGNGT----------------GATSRPQLA----------------------------------------------------------------------------------------------------------------------------------------------------------AA-------------------------------------------GH-----------------------E--------------------------VPGER--------------------------------------------------------------PLFSAG-----TYE------------L----------------------------L-----------------------ALLIA--------------------------------------------TI----------GT-----LGV------------------------------------------------------------------------------------------------------------------------------------------------------------CNNLLV-----------------------------------------------LV-----------------------------LY--YK---F--KR--L-RTPT----NLFLV-NISLSDL--LVSVCG-VS-LT----------FM-SCL----------R----------------S-RWV----WDAAG--CV------------------------------------------WDGFSNSL------------------------FGIV--SIMTLTV------LA-YERY------IRV----V---------------------HAK-V---------------------IDF-S----W-SWR-------AIT-YIW----LYSLAWT-GAP-L--L--G--WNRYTLE--------IH-GL------------GCSMDWK----SKDP--ND-TSFV-LLFFL--GCL--VAPV-----VIMAYCYGHIL--------YA-----------------------------------------V---------R---M----L--------------------------RC--V----------------E-D------------------------------------------------------------------------------------------------------FQ-TS--QVI---------------------------------------------------------------------K-------------------------------------------------------LL------KYEKKVAKMC-----------------FLMI--ST-----------FLICWMPYAV---VS-L---LVT--Y----------------------------G--Y---------------------------------------------SN----------------------------------------------------LV-----T-----PT---VA-I-I----PSF-FAKSST------AYNPVI----------------YI----FMS-------------------RKFR----------Q--------C----LL----------------------------QL---------L----------------------------------------C-FRLMRF-------------------------------QRIMKEPSGA-----GNVKPIRPIVMSQ-------------------------------KVGDRP---------------------------------------------------------------------------------------------------KKKVTF--------------------------SSSSII--------------------------------FIIASDDT--------------------------------------------------------------------------QQI-----------------------------------------DDNSKH---------------------------------------------------------------------------------------------------------------------------------------------------------------------------NGT-KV------------------------------------------------------------------------------------------------------------------------NVIQ---------------------------------------V-----------------------KPL------------------------------------------------------------------------------------------------------------------------------------------------------------------------------------------------------------------------------------------------------------------------------------------------------------------------------------------------------------------------------------------------------
Discosoma_evm.model.scaffold_48.41 ---------------------------------------------------------------------------------------------------------------------------------------------------------------------------------------------------------------MD----------------------------------------------------------------------------------------------------------------------------------------------------------------------------------------DI-------------------------------------------P-----------------------------------------------------SIP----------------------------------------------------------T--SHGLAPS-----THY------------A----------------------------I-----------------------ATIYA--------------------------------------------VL----------AS-----SAF------------------------------------------------------------------------------------------------------------------------------------------------------------VLNSLV-----------------------------------------------LL-----------------------------TF--FL---D--RS--L-LTAS----NMFIV-SITIADW--LMAVIA-NP-LG----------VV-ANA----------L----------------Q-AWP----FGNSS--CV------------------------------------------FYGWITAF------------------------LGLS--TMLHHSA------LA-VERC------RAV----S----VP-F-------------SGQ-----------------------STR-K----Q-NLC-------IIG-LLW----SFTLIWS-LCP-V--F--G--LSAYVPE--------GA-NT------------VCSIRWR----PSNA--QD-APFL-VCIFI--FFF--FGPL-----AVVMVSYSLTY--------WT-----------------------------------------V---------R------------------------------------R--M----------------A-Q--------------------------------------------------------RAR-------------------------------A--------TWGTN-AA--PTL---------------------------------------------------------------------E-------------------------------------------------------TI------SKAKCLAKIG-----------------LLMV--TG-----------FFVAWSPYAV---VS-M---YTV--F----------------------------G--N---------------------------------------------VS----------------------------------------------------YV-----P-----AL---TT-V-I----PAV-FAKSASEKIGLAVNDEIVDSAHRVGKKEEGTNRAII----VRL-------------------KTHK----------D--------K----FT----------------------------IL--------------------------------------------------W-N----------------------------------------------------------------------------------------------RKNLKGP---------------------------------------------------------------------------------------------------GL-------------------------------SHQ-----------------------------------------------------------------------------------------------------------------------------------------------------------------------------------------------------------------------------------------------------------------------------------------------------------------------------------------------------------------------------------------------------------------------------------------------------------------------------------------------------------------------------------------------------------------------------------------------------------------------------------------------------------------------------------------------------------------------------------------------------------------------------------------------------------------------------------------------------------------------------------------------------------------------------------------------------------
Amplexidiscus_evm.model.scaffold_57.25 -----------------------------------------------------------------------G------FSS---R------------------------------------VAAF----------------------------------------------------------------------------------MD----------------------------------------------------------------------------------------------------------------------------------------------------------------------------------------DS-------------------------------------------S-----------------------------------------------------SIP----------------------------------------------------------T--SNGLAPS-----THY------------V----------------------------I-----------------------AIIYT--------------------------------------------VL----------AS-----SAF------------------------------------------------------------------------------------------------------------------------------------------------------------VLNSLV-----------------------------------------------LL-----------------------------TF--FL---D--RS--L-LTAS----NMFIV-SIAIADW--FMAVAA-SP-LG----------VV-ANV----------L----------------Q-AWP----FGNSG--CV------------------------------------------FYGWMTAF------------------------LGLG--TMLHHSA------VA-VERC------RAV----S----VP-L-------------SRQ-----------------------STR-K----Q-NLC-------IIG-FLW----SFTLVWS-LCP-V--F--G--LSAYVPE--------GA-NT------------VCSFRWH----PSNA--LD-APFL-VSIFI--FFF--FGPL-----AVVTASYGLTY--------WT-----------------------------------------V---------R------------------------------------R--M----------------A-Q--------------------------------------------------------RAR-------------------------------S--------TWGTK-SA--PTL---------------------------------------------------------------------E-------------------------------------------------------TM------SKAKCLATIG-----------------LLMV--TG-----------FFIAWSPYAV---VS-M---YTV--F----------------------------G--N---------------------------------------------VS----------------------------------------------------HV-----P-----AL---ST-V-I----PAV-FAKSAS------LYNPLI------------------------------------------------------------------------YF----------------------------FL--------------------------------------------------Y-K----------------------------------------------------------------------------------------------RFRLSMK---------------------------------------------------------------------------------------------------QL-------------------------------Q-------------------------------------------------------------------------------------------------------------------------------------------------------------------------------------------------------------------------------------------------------------------------------------------------------------------------------------------------------------------------------------------------------------------------------------------------------------------------------------------------------------------------------------------------------------------------------------------------------------------------------------------------------------------------------------------------------------------------------------------------------------------------------------------------------------------------------------------------------------------------------------------------------------------------------------------------------------
Amplexidiscus_evm.model.scaffold_57.24 -------------------------------------------------------------------------------------------------------------------------MAKT----------------------------------------------------------------------------------ID----------------------------------------------------------------------------------------------------------------------------------------------------------------------------------------SV-------------------------------------------F-----------------------------------------------------YSP----------------------------------------------------------S--D--LDPF-----THH------------A----------------------------I-----------------------AVVFT--------------------------------------------VL----------AF-----LAM------------------------------------------------------------------------------------------------------------------------------------------------------------SLNSLV-----------------------------------------------ML-----------------------------TF--FL---H--RS--L-FTAP----SMFIV-SVAAADW--VMAVAA-IP-PA----------VV-ANI----------W----------------Q-AWP----SGRAT--CV------------------------------------------FHAWITSF------------------------LGFS--TILHHSA------LA-VERC------RAV----S----RS-F-------------DGR-----------------------LCR-S----R-SLS-------IIG-SLW----LCALVWS-LCP-L--L--G--WSAYGPE--------GA-NT------------VCSIRWY----SPRP--VD-TLFV-ICTFI--LFF--FGPV-----LVIITCYVLTY--------WK-----------------------------------------V---------Q------------------------------------R--L----------------F-K--------------------------------------------------------TTR-------------------------------A--------R-GRN-TV--STV---------------------------------------------------------------------R-------------------------------------------------------TM------SKTISLARTA-----------------ATMV--TA-----------FFIAWTPYAI---VS-M---YAG--F----------------------------G--K---------------------------------------------AN----------------------------------------------------ST-----P-----VL---VT-A-I----PAL-FAKSAS------LYNPLI----------------FF----FWH-------------------KTFR----------A--------S----VS----------------------------KL--------------------------------------------------W-RRC-------------------------------------------------------------C------------------------------RRNLVVP---------------------------------------------------------------------------------------------------KT-------------------------------RVM-------------------------------------GD-L----------------------------------------------------------------------------VL-----------------------------------------RVKWTP----------------------------------------------------------------------------------------------------------------------------------------------------------------------------QGAGSYE-----KRR-------------------------------------------------------------------------------------------------------------YTGQQ--------------------------------------EI-----------------------TPAK-----------------------------------------------------------------------------------------------------------------------------------------------------------------------------------------------------------------------------------------------------------------------------------------------------------------------------------------------------------------------------------------------------
Acropora_digitifera_XP_015764657.1_PREDICTED_melanopsinlike ---------------------------------------------------------------------------------------------------------------------------------------------------------------------------------------------------------------ME----------------------------------------------------------------------------------------------------------------------------------------------------------------------------------------TA-------------------------------------------S-----------------------------------------------------GVP----------------------------------------------------------I--V--IEAS-----VHH------------T----------------------------I-----------------------SFLYF--------------------------------------------LL----------AL-----FSF------------------------------------------------------------------------------------------------------------------------------------------------------------SLNSVV-----------------------------------------------IL-----------------------------TF--LL---D--RS--L-LFPA----NLIIL-SIAISDW--LMSVVP-NI-MG----------GV-ANA----------S----------------N-DLP----FTDWS--CT------------------------------------------VFAFVATL------------------------LGLS--NMLHHAA------FA-LDRY------MVI----T----RP-M-------------RAN-----------------------HSM-K----R-ILA-------VIA-FLW----CFALTWS-LFP-L--V--G--WSAYVRE--------AG-DI------------ACSVNWQ----SDNP--SD-TSYM-VCLFF--FFY--FVPL-----AVIVYCYAFMI--------KS-----------------------------------------V---------R------------------------------------F--M----------------T-K--------------------------------------------------------NAQ-------------------------------K--------IWGVR-SA--AAL---------------------------------------------------------------------E-------------------------------------------------------TV------QATWKMAKIG-----------------LIMV--VG-----------FFVAWTPYAV---VS-F---IIA--F----------------------------D--L---------------------------------------------VK----------------------------------------------------DI-----P-----TV---AE-I-V----PSM-FAKTAS------VYNPII----------------YF----FSY-------------------KSFR----------E--------S----LV----------------------------KS--------------------------------------------------W-RRY-------------------------------------------------------------R------------------------------NRNNVIP---------------------------------------------------------------------------------------------------LN--------------------------------SS-------------------------------------GTAF----------------------------------------------------------------------------VV-----------------------------------------SSRLTA----------------------------------------------------------------------------------------------------------------------------------------------------------------------------MGNRAFE-----S----------------------------------------------------------------------------------------------------------------TSCH--------------------------------------EI-----------------------SL-------------------------------------------------------------------------------------------------------------------------------------------------------------------------------------------------------------------------------------------------------------------------------------------------------------------------------------------------------------------------------------------------------
Porites_astreoides_4183 ---------------------------------------------------------------------------------------------------------------------------------------------------------------------------------------------------------------ME-------------------------------------------------------------------------------------------------------------------------------------------------------------------------------------------------------------------------------------------------------------------------------------------GES----------------------------------------------------------V--I--LSPA-----VHY------------T----------------------------I-----------------------AFIYF--------------------------------------------ML----------SI-----ATV------------------------------------------------------------------------------------------------------------------------------------------------------------ILNSIV-----------------------------------------------IL-----------------------------TF--IM---D--RS--L-LFPA----NLVIL-SIAVSDW--LVGLVS-EP-MG----------GF-ANA----------S----------------S-SLV----FSHKT--CL------------------------------------------LYAFITTL------------------------FGLG--TMLHHAA------FA-FDRY------LVI----S----RP-M-------------KAQ-----------------------HSV-T----R-VLG-------VIA-LLW----TFAFIWS-LFP-L--L--G--WSAYGPE--------AG-GI------------ACSIRWQ----SSRA--TD-TSYI-IFLFV--FFY--FIPL-----TIIGASYIAIF--------RN-----------------------------------------V---------R------------------------------------Y--M----------------I-K--------------------------------------------------------NAQ-------------------------------R--------IWGAN-AA--ATL---------------------------------------------------------------------E-------------------------------------------------------TV------KASWKMAKIG-----------------MIMV--FG-----------FFFAWTPYAV---VS-F---YAA--F----------------------------V--S---------------------------------------------AE----------------------------------------------------DV-----S-----IV---VA-A-I----PAI-FAKTST------LYNPII----------------YF----FTY-------------------KSFR----------E--------S----LL----------------------------AS--------------------------------------------------W-RRY-------------------------------------------------------------R------------------------------NTNMVQP---------------------------------------------------------------------------------------------------FH-------------------------------QAS-------------------------------------ETGF----------------------------------------------------------------------------VV-----------------------------------------RSRAT-----------------------------------------------------------------------------------------------------------------------------------------------------------------------------RANDTFT-----S----------------------------------------------------------------------------------------------------------------TSLE--------------------------------------EI-----------------------TL-------------------------------------------------------------------------------------------------------------------------------------------------------------------------------------------------------------------------------------------------------------------------------------------------------------------------------------------------------------------------------------------------------
Orbicella_faveolata_XP_020607308.1_melanopsinlike ---------------------------------------------------------------------------------------------------------------------------------------------------------------------------------------------------------------ME-------------------------------------------------------------------------------------------------------------------------------------------------------------------------------------------------------------------------------------G-----------------------------------------------------GVP----------------------------------------------------------T--V--LSPT-----VHH------------S----------------------------I-----------------------AFVYI--------------------------------------------VL----------AL-----AAF------------------------------------------------------------------------------------------------------------------------------------------------------------LLNSIV-----------------------------------------------LL-----------------------------TF--YM---D--HS--L-LFPA----NMLVL-SIAISDW--LMGVVV-NP-VG----------GA-VNA----------S----------------G-STS----FSEAS--CT------------------------------------------FYAFISTF------------------------LGLG--SMLHHAA------FA-VDRY------LVI----S----RP-M-------------EAQ-----------------------YGS-G----R-MLA-------AIG-GLW----AFALMWS-VFP-L--M--G--WSAYGAE--------AG-DI------------ACSIRWQ----STSS--SD-TAYV-ICLFV--FFY--FGPL-----ATILFCYTLVF--------LN-----------------------------------------M---------R------------------------------------Y--M----------------T-R--------------------------------------------------------NAQ-------------------------------K--------IWGAN-AA--ATL---------------------------------------------------------------------E-------------------------------------------------------TI------QASWKMAKIA-----------------LVMV--IG-----------FFFAWTPYAV---VS-F---YAA--F----------------------------G--F---------------------------------------------AK----------------------------------------------------DI-----P-----TL---LA-A-F----PAM-FAKTSN------FYNPII----------------YF----FFY-------------------KSFR----------E--------S----LM----------------------------KS--------------------------------------------------W-RRY-------------------------------------------------------------R------------------------------NRNVVMP---------------------------------------------------------------------------------------------------FN-------------------------------QSS-------------------------------------HSAF----------------------------------------------------------------------------VV-----------------------------------------NSR-T------------------------------------------------------------------------------------------------------------------------------------------------------------------------------SRFIND-----S----------------------------------------------------------------------------------------------------------------TSME--------------------------------------VI-----------------------PL-------------------------------------------------------------------------------------------------------------------------------------------------------------------------------------------------------------------------------------------------------------------------------------------------------------------------------------------------------------------------------------------------------
Pocillopora_damicornis_3690 ------------------------------------------------------------------------------------------------------------------------------------------------------------------------------------------------------------------------------------------------------------------------------------------------------------------------------------------------------------------------------------------------------------------------------------------------------------------------------------------------------------MAE----------------------------------------------------------E--L--LSPS-----TYH------------V----------------------------L-----------------------AFVYI--------------------------------------------VL----------AI-----AAI------------------------------------------------------------------------------------------------------------------------------------------------------------FFNSIV-----------------------------------------------LL-----------------------------TF--IM---D--RS--L-VLPA----NVLII-SIATSDW--LMGVMI-NP-LG----------AA-ANA----------S----------------E-SAW----FTDTT--CT------------------------------------------FYAFVSTF------------------------LGLG--TMLHHAA------YA-LDRY------FVL----S----RP-M-------------ESQ-----------------------HSM-G----R-MVT-------VVL-ILW----GFSLMWS-LFP-L--F--G--WSAYVPE--------AG-RI------------ACSLRWQ----SAKQ--GD-TFFV-ICLFA--FFY--IIPL-----GVILVSYTLMF--------VN-----------------------------------------V---------R------------------------------------Y--M----------------T-K--------------------------------------------------------NAQ-------------------------------K--------IWGVN-AA--ATL---------------------------------------------------------------------E-------------------------------------------------------TI------KAAWKMAKIG-----------------LLMF--IG-----------FFAAWTPYAV---VS-F---YAA--F-------------------------------L---------------------------------------------ST----------------------------------------------------DF-----S-----LI---TA-A-F----PAM-FAKTSN------IYNPVI----------------YF----FAY-------------------KNFR----------E--------S----LL----------------------------KL--------------------------------------------------W-RRY-------------------------------------------------------------R------------------------------NRNTVMP---------------------------------------------------------------------------------------------------LG-------------------------------QSS-------------------------------------NAAF----------------------------------------------------------------------------VI-----------------------------------------SSA-T-----------------------------------------------------------------------------------------------------------------------------------------------------------------------------RSRQRHN-----S----------------------------------------------------------------------------------------------------------------TSVE--------------------------------------EF-----------------------SL-------------------------------------------------------------------------------------------------------------------------------------------------------------------------------------------------------------------------------------------------------------------------------------------------------------------------------------------------------------------------------------------------------
Seriatopora_GIAR01010787.1_translation ----------------------------------------------------------------------------------------------------------------------------------------------------------------------------------------------------------------------------------------------------------------------------------------------------------------------------------------------------------------------------------------------------------------------------------------------------------------------------------------------------------------------------------------------------------------------------L--LSPG-----TYH------------A----------------------------L-----------------------AFVYI--------------------------------------------VL----------AI-----TAI------------------------------------------------------------------------------------------------------------------------------------------------------------FFNSVV-----------------------------------------------LL-----------------------------TF--IM---D--PS--L-VLPA----NVLIM-SIATSDW--LMGVMI-NP-LG----------AA-ANA----------S----------------E-SAW----FTDTT--CT------------------------------------------FYAFVSTF------------------------LGLG--TMLHHAA------YA-LDRY------FVL----S----RP-L-------------ESQ-----------------------HSM-G----R-MVT-------VVL-SIW----GFALMWS-LFP-L--F--G--WSAYVPE--------AG-RI------------ACSLRWQ----SAQQ--GD-TFFV-ICLFT--FFY--FIPL-----LVIVISYTLMF--------VN-----------------------------------------V---------R------------------------------------Y--M----------------T-K--------------------------------------------------------NAR-------------------------------K--------IWGNN-AA--ATL---------------------------------------------------------------------E-------------------------------------------------------TI------KAAWKMAKIG-----------------LLMF--IG-----------FFIAWTPYAV---VS-F---YAA--F-------------------------------L---------------------------------------------ST----------------------------------------------------DF-----S-----LI---TA-A-F----PAM-FAKTSN------IYNPII----------------YF----FAY-------------------KTFR----------E--------S----LL----------------------------KL--------------------------------------------------W-RRY-------------------------------------------------------------R------------------------------NRNTVMP---------------------------------------------------------------------------------------------------LS-------------------------------QSS-------------------------------------NAAF----------------------------------------------------------------------------VV-----------------------------------------SSA-T-----------------------------------------------------------------------------------------------------------------------------------------------------------------------------RSRHHRD-----S----------------------------------------------------------------------------------------------------------------TTIE--------------------------------------EI-----------------------TL-------------------------------------------------------------------------------------------------------------------------------------------------------------------------------------------------------------------------------------------------------------------------------------------------------------------------------------------------------------------------------------------------------
Amplexidiscus_evm.model.scaffold_57.22 ---------------------------------------------------------------------------------------------------------------------------------------------------------------------------------------------------------------MA----------------------------------------------------------------------------------------------------------------------------------------------------------------------------------------SD-------------------------------------------L-----------------------------------------------------NDD----------------------------------------------------------D--V--LSPT-----TYR------------V----------------------------I-----------------------ASFYL--------------------------------------------VI----------GS-----VSF------------------------------------------------------------------------------------------------------------------------------------------------------------LLNSMV-----------------------------------------------LL-----------------------------AF--VV---N--RS--L-LLPG----NLFII-SIAASDW--LMSVVA-NP-MG----------FA-ANI----------S----------------K-AWT----FGKST--CA------------------------------------------FYAFVTTF------------------------LGLG--CMLLHTA------FA-VDRY------MAV----S----RP-M-------------KVN-----------------------PTV-K----H-VLL-------LIG-SLW----IFSLFWS-LCP-L--L--G--WSAYVPE--------AG-SI------------ACSIRWQ----SSLL--VD-TSFN-ICLFV--FFY--FVPI-----IVIVSCYTLMF--------MN-----------------------------------------L---------R------------------------------------Y--M----------------T-R--------------------------------------------------------NAR-------------------------------R--------IWGTN-AA--ATL---------------------------------------------------------------------E-------------------------------------------------------TV------MASCKLAKIS-----------------LVMV--VG-----------FFFAWTPYTI---VS-L---YSA--F----------------------------G--D---------------------------------------------PD----------------------------------------------------NI-----P-----IL---VA-A-V----PSL-FAKTAT------MYNPIV----------------YF----FSY-------------------KTFR----------E--------S----LA----------------------------KL--------------------------------------------------I-RRH-------------------------------------------------------------R------------------------------NRDLVRP---------------------------------------------------------------------------------------------------IT-------------------------------RAS-------------------------------------ATGF-----------------------------------------------------------------------------------------------------------------------------------------------------------------------------------------------------------------------------------------------------------------------------------------------------------NGVVY-----K----------------------------------------------------------------------------------------------------------------SGYE--------------------------------------DL--------------------------------------------------------------------------------------------------------------------------------------------------------------------------------------------------------------------------------------------------------------------------------------------------------------------------------------------------------------------------------Q-----------------------------------------------
Discosoma_evm.model.scaffold_48.45 ---------------------------------------------------------------------------------------------------------------------------------------------------------------------------------------------------------------MD----------------------------------------------------------------------------------------------------------------------------------------------------------------------------------------SN-------------------------------------------F-----------------------------------------------------NFT----------------------------------------------------------S--V--FIPS-----TYY------------C----------------------------I-----------------------AFVYF--------------------------------------------LL----------VV-----LPF------------------------------------------------------------------------------------------------------------------------------------------------------------VLNSIV-----------------------------------------------LL-----------------------------TF--FM---D--RS--L-VLPG----NFFVI-SIAVADW--LMAVIP-SP-LG----------LA-ANI----------S----------------L-AWS----LGKTT--CI------------------------------------------FYGFVTTF------------------------LALG--VMLQHTA------FA-VDRY------MVV----S----RP-M-------------ESQ-----------------------VTM-S----R-MLV-------VIA-SLW----TFALIWS-LCP-L--F--G--WSAYVPE--------GG-NI------------ACSIRWQ----SSLR--SD-AAYI-ICLFV--FFY--FGPI-----VVIFTSYSRLF--------GN-----------------------------------------V---------R------------------------------------H--M----------------T-K--------------------------------------------------------NAQ-------------------------------K--------LWGPN-AA--ATL---------------------------------------------------------------------E-------------------------------------------------------TV------KASWKMAKIA-----------------LIMV--IG-----------YLFAWTPYAV---VS-L---YSA--F----------------------------G--N---------------------------------------------PD----------------------------------------------------NV-----S-----LL---LA-A-V----PSL-FANSST------IYNPLI----------------YF----FTY-------------------KTFR----------E--------S----LL----------------------------KT--------------------------------------------------W-ERY-------------------------------------------------------------R------------------------------NRNAVQP---------------------------------------------------------------------------------------------------LH-------------------------------SAS-------------------------------------SRAF----------------------------------------------------------------------------VV-----------------------------------------SQRGT-----------------------------------------------------------------------------------------------------------------------------------------------------------------------------RTNAFED-----S----------------------------------------------------------------------------------------------------------------TSIE--------------------------------------EI-----------------------ALSSISHRL------------------------------------------------------------------------PI----HSNTKLPKRG--ISQPS----------VLA-QNTRMH--------------SG---------------------------------S--DDL--------------------PMFGTHTTNTEF--------------EDMEFPV------FILKGSSSTLQHVKALVRFMETGQD----------------------------------------------------------------LCALYMGHHNPILGI---QQFIHN---------GKH------------VTYFVEW---LHGRCDLR
Discosoma_evm.model.scaffold_48.43 ---------------------------------------------------------------------------------------------------------------------------MS----------------------------------------------------------------------------------LDV----------------------------------------------------------------------------------LSAPET-----------------------------------------------------------------------------------------------SQ-------------------------------------------A-----------------------------------------------------DYG----------------------------------------------------------E--L--PAPE-----DQP------------T----------------------------V-------NKLLQPEPLLTGLRPGGALRR--------------------------------------------LE----------MV-----LPF------------------------------------------------------------------------------------------------------------------------------------------------------------VLNSIV-----------------------------------------------LL-----------------------------TF--IM---D--HS--L-VLPE----NLFVI-SIAVADW--LMAVIP-SP-LG----------VA-ANI----------S----------------L-AWS----LGKTS--CV------------------------------------------FYGFVTTF------------------------LSLG--VMLQHTA------FA-VDRY------LVV----S----RP-M-------------ESE-----------------------VKM-S----R-MLV-------VIA-SLW----AFALIWS-LCP-L--F--G--WSAYVPE--------GG-NI------------ACSIRWQ----SSLG--SD-AAYF-ICLFV--FFY--FGPI-----VVIFTSYSCLF--------KD-----------------------------------------V---------R------------------------------------H--M----------------T-K--------------------------------------------------------NAQ-------------------------------K--------RWGQN-AA--ATL---------------------------------------------------------------------E-------------------------------------------------------TV------KASWKMAEIA-----------------LIMV--IG-----------YLFAWTPYAI---VS-L---YSA--F----------------------------G--Y---------------------------------------------PD----------------------------------------------------NV-----S-----LL---LA-A-V----PAL-FAKTST------IYNPLI----------------FF----FRY-------------------NAFR----------E--------S----LL----------------------------KT--------------------------------------------------W-QRY-------------------------------------------------------------R------------------------------NRNALRP---------------------------------------------------------------------------------------------------FH-------------------------------SAN-------------------------------------SSVF----------------------------------------------------------------------------VV-----------------------------------------SQRET-----------------------------------------------------------------------------------------------------------------------------------------------------------------------------RKNAFEH-----S----------------------------------------------------------------------------------------------------------------PRIR--------------------------------------E-------------------------------------------------------------------------------------------------------------------------------------------------------------------------------------------------------------------------------------------------------------------------------------------------------------------------------------------------------------------YFTKHNCVA-----------------------------------------------------
Amplexidiscus_evm.model.scaffold_57.23 ---------------------------------------------------------------------------------------------------------------------------------------------------------------------------------------------------------------MD----------------------------------------------------------------------------------------------------------------------------------------------------------------------------------------PN-------------------------------------------Y-----------------------------------------------------NFT----------------------------------------------------------S--M--FSPS-----TYY------------C----------------------------I-----------------------AFIYF--------------------------------------------LL----------VV-----LPF------------------------------------------------------------------------------------------------------------------------------------------------------------VLNSIV-----------------------------------------------LL-----------------------------TF--IM---D--RS--L-VLPG----NLFVI-NIAVADW--LMAVIS-SP-LG----------LA-ANI----------S----------------L-AWS----LGKTS--CV------------------------------------------YYGFVTTF------------------------LGLG--VILQHTA------FA-VDRY------LVV----S----RP-M-------------ESQ-----------------------VTM-S----R-TLV-------VIG-SLW----TFALIWS-LCP-L--F--G--WSAYVPE--------GG-NI------------ACSIRWQ----SSLS--SD-AAYI-ICLFV--FFY--FGPI-----VVIFASYSRLF--------GN-----------------------------------------V---------R------------------------------------N--M----------------T-K--------------------------------------------------------NAQ-------------------------------K--------LWGTN-AA--ATL---------------------------------------------------------------------E-------------------------------------------------------TV------KASWKMAKIA-----------------LIMV--IG-----------YLLAWTPYAI---VS-L---YSA--F----------------------------G--N---------------------------------------------PD----------------------------------------------------NV-----S-----PL---LA-A-V----PAL-FAKTST------FYNPLI----------------YF----FTY-------------------KAFR----------E--------S----LL----------------------------KT--------------------------------------------------W-KRY-------------------------------------------------------------R------------------------------NRNAVQP---------------------------------------------------------------------------------------------------FH-------------------------------SAS-------------------------------------SRAF----------------------------------------------------------------------------VV-----------------------------------------TQRET-----------------------------------------------------------------------------------------------------------------------------------------------------------------------------RTNALEH-----S----------------------------------------------------------------------------------------------------------------TSIE--------------------------------------EI-----------------------FLSSVGHSMACA---------------------------------------------------------DWLMAGVMV--NPM----GVAASVDQTS--LSNESSCSFYGFIVTSLA-LGRMLHHTAFAVERFQSI-TSS---------------------------------Q--STLRGMLVAIVFMWTFSLTWSVVPMLGWSAYVLEGAKISCFIEWRASSPADTSFVVCFLLVLFILPSVLTLTFHCKLLKRNRQMSNDVARMLGPGAIAAMETVHASRKVARVALVMVGAFLIAWSPYVVLSILVGFDVARNISAATVSSASMLARTTSLYNPIICFLMYQKFRQSLARSWRRICGRHLVEREPEATSVGITIVITAPSPSHSDSCL-
NvOp3.1__NvOp202_ ---------------------------------------------------------------------------------------------------------------------------------------------------------------------------------------------------------------ME-------------------------------------------------------------------------------------NQE----------------------------------------------------------------------------------------------------------------------------------------------------------------------------------------------------------------------------------------------------------------------FSSV-----AYG------------M----------------------------I-----------------------SLFYS--------------------------------------------FL----------AV-----TAL------------------------------------------------------------------------------------------------------------------------------------------------------------TSNGVL-----------------------------------------------VY-----------------------------LF--LK---Y--EQ--L-RKTD----KMLFL-SIAVSDM--IAAVAT-FP-LG----------AI-ASA----------H----------------E-RFR----LRGVT--CT------------------------------------------YYAFASTT------------------------LGFN--AMLHFTA------LS-IQKY------TSF----S----RP-L-------------RAD-----------------------TKK-R----H-LLI-------VIT-ILW----LFSALWG-LFP-L--L--G--WSSYAPE--------TG-NI------------VCSLNWT----STSK--SS-ISYI-ISIFV--LFF--FIPL-----VAICVSYSLIF--------KT-----------------------------------------I---------R------------------------------------S--M----------------T-H--------------------------------------------------------NAA-------------------------------R--------TWGSD-AQ--GTR---------------------------------------------------------------------D-------------------------------------------------------TF------SAQVRSARLA-----------------FMMV--LA-----------FVFAWTPYAV---VS-I---YSA--L----------------------------L--K---------------------------------------------PK-----------------------------------------------------L-----P-----LI---AG-I-L----PPL-FAKTST------LYNPLL----------------CF----IGS-------------------PPIR----------K--------C----LF----------------------------KT-------------------------------------------------FY-RRT-------------------------------------------------------------H------------------------------NRSNSGG---------------------------------------------------------------------------------------------------SF-------------------------------RLR-------------------------------------VLRY----------------------------------------------------------------------------HR-----------------------------------------RSLVT-----------------------------------------------------------------------------------------------------------------------------------------------------------------------------MTSTLKC-----G----------------------------------------------------------------------------------------------------------------AADP--------------------------------------DI-----------------------ADTSV---------------------------------------------------------------------------------------------------------------------------------------------------------------------------------------------------------------------------PTDS---------------------------------------------------------------------------------------------------------------------------------------------------------------------
Scolanthus_GGGE01008405.1_translation_frame_3_reverse --------------------------------------------------------------------------------------------------------------------------------------------------------------------------------------------------------------------------------------------------------------------------------------------------------------------------------------------------------------------------------------------------------------------------------------------------------------------------------------------------------------------------------------------------------------------------------------------------------------------------------------------------------------------------------------------------------------------------------------------------------------------------------------------------------------------------------------------------------------------------------------------------------------------------------------------------------------------------------------------------------E----NMLIV-SIAVSDL--LVALAT-YP-LG----------AR-ASL----------S----------------R-AAR----LRGGV--CS------------------------------------------YYACVSTV------------------------LGLN--AMLHFTA------LS-IQKY------LSF----T----RP-L-------------RTR-----------------------ITR-T----R-MLS-------III-AMW----LFSTLWG-SFP-L--F--G--WSSFAPE--------AG-NI------------VCSINWA----SKEP--TS-IA--------------------------------------------------------------------------------------------------------------------------------------------------------------------------------------------------------------------------------------------------------------------------------------------------------------------------------------------------------------------------------------------------------------------------------------------------------------------------------------------------------------------------------------------------------------------------------------------------------------------------------------------------------------------------------------------------------------------------------------------------------------------------------------------------------------------------------------------------------------------------------------------------------------------------------------------------------------------------------------------------------------------------------------------------------------------------------------------------------------------------------------------------------------------------------------------------------------------------------------------------------------------------------------------------------------------------------------------------------------------------------------------------------------------------------------------------------------------------------------------------------------------------------------------------------------------------------------------------------------------------------------------------------------------------------------------------------------------------------------------------------------------------------------------------------------------------------------------------------------------------------------------------------------------------------------------------------------------------------------------------------------------------------------------------
Agaricia_GGLC03032198.1_translation_frame_3_reverse ---------------------------------------------------------------------------------------------------------------------------------------------------------------------------------------------------------------MH------------------------------------------------------------------------------------DLQNK-----------------------------------------------------------------------------------------------SE-------------------------------------------G-----------------------------------------------------LEP----------------------------------------------------------S--E-SLSTH-----VHY------------V----------------------------I-----------------------ACVYA--------------------------------------------LL----------TV-----AAI------------------------------------------------------------------------------------------------------------------------------------------------------------SLNTPV-----------------------------------------------LI-----------------------------TF--VK---D--QT--L-RTPS----NRLIL-SIAIGDW--LHAVLT-YP-LG----------VV-ANA----------S----------------R-GYR---TMTGAA--CA------------------------------------------WYAFITAF------------------------LSFG--IMLHHAT------FA-IER---------------------------------------------------------------------------------------------------------------------------------------------------------------------------------------------------------------------------------------------------------------------------------------------------------------------------------------------------------------------------------------------------------------------------------------------------------------------------------------------------------------------------------------------------------------------------------------------------------------------------------------------------------------------------------------------------------------------------------------------------------------------------------------------------------------------------------------------------------------------------------------------------------------------------------------------------------------------------------------------------------------------------------------------------------------------------------------------------------------------------------------------------------------------------------------------------------------------------------------------------------------------------------------------------------------------------------------------------------------------------------------------------------------------------------------------------------------------------------------------------------------------------------------------------------------------------------------------------------------------------------------------------------------------------------------------------------------------------------------------------------------------------------------------------------------------------------------------------------------------------------------------------------------------------------------------------------------------------------------------------------------------------------------------------------------------------------------------------------------------------------------------------------------------------------------------------------------------------
Pocillopora_damicornis_3753 ---------------------------------------------------------------------------------------------------------------------------------------------------------------------------------------------------------------MS------------------------------------------------------------------------------------DLKNK-----------------------------------------------------------------------------------------------SK-------------------------------------------E-----------------------------------------------------MDP----------------------------------------------------------E--A-AFTMP-----IHY------------V----------------------------I-----------------------AAVYV--------------------------------------------VL----------TV-----TAF------------------------------------------------------------------------------------------------------------------------------------------------------------SLNTLV-----------------------------------------------IW-----------------------------AF--VK---D--RT--L-RTRS----NSLIL-SIAVGDW--LHAVLA-YP-LG----------VV-KNA----------S----------------E-SWR----LSGGA--CT------------------------------------------WYAFITSF------------------------LSFG--IMLHYAT------FS-IERA------ITI----N----FS-E-------------ALF-----------------------CIE-R----K-LGL-------IIA-GLW----LFALLWS-SFP-L--F--G--WSAYVPE--------GA-GV------------CCSIRWQ----SSDP--LD-ITFV-ACIFL--FFF--FGPV-----VTMVIAYYSVY--------NN-----------------------------------------M---------K------------------------------------K--M----------------T-L--------------------------------------------------------NAH-------------------------------G--------LWGEN-AA--PTM---------------------------------------------------------------------E-------------------------------------------------------VI------QAEGKIGRMA-----------------FMMS--TC-----------FLFAWTPYAV---VS-L---YAI--I----------------------------N--Q---------------------------------------------PE----------------------------------------------------DI-----T-----PL---VA-T-L----PAL-FAKTAP------CYNPVI----------------YF----LSY-------------------KKFR----------E--------S----LK----------------------------RT--------------------------------------------------L-R--------------------------------------------------------------------------------------------------------------------------------------------------------------------------------------------------------RQ-------------------------------RNT-------------------------------------SAVS----------------------------------------------------------------------------RL------------------------------------------------------------------------------------------------------------------------------------------------------------------------------------------------------------------------------------------------------------------------------------------------------------------------------------------------------------------------------------------------------------------------------------------------------------------------------------------------------------------------------------------------------------------------------------------------------------------------------------------------------------------------------------------------------------------------------------------------------------------------------------------------------------------------------------
Seriatopora_GIAR01011480.1_translation -----------------------------------------------------------------------------------------------------------------------------------------------------------------------------------------------------------------------------------------------------------------------------------------------------DLKNK-----------------------------------------------------------------------------------------------SK-------------------------------------------D-----------------------------------------------------MDP----------------------------------------------------------E--E-AFSLP-----IYY------------V----------------------------I-----------------------ASIYA--------------------------------------------VL----------TV-----TAF------------------------------------------------------------------------------------------------------------------------------------------------------------SLNTLV-----------------------------------------------IW-----------------------------AF--VK---D--RT--L-RTRS----NRLIL-SIAIGDW--LHAVMA-YP-FG----------VV-RNA----------S----------------Q-SWR----MSSGA--CT------------------------------------------WYAFVTSF------------------------LSFG--IMLHYAT------FS-IERA------ITI----N----FS-K-------------TLF-----------------------CME-R----K-LDL-------VIG-GLW----LFAFLWS-LFP-L--F--G--WSAYAPE--------GA-GV------------CCSIRWQ----SSNP--LD-ITFV-ACIFL--FFF--FGPI-----VTMVIAYYSIY--------SS-----------------------------------------M---------R------------------------------------K--M----------------T-L--------------------------------------------------------NAH-------------------------------G--------LWGEN-AA--PTV---------------------------------------------------------------------E-------------------------------------------------------AI------QAESRIARMA-----------------FVMS--IC-----------FLFAWTPYAV---LS-L---YAI--V----------------------------N--K---------------------------------------------PE----------------------------------------------------DI-----T-----PL---VA-T-L----PSL-FAKTAA------CYNPVI----------------YF----LSY-------------------KKFR----------E--------S----LG----------------------------QT--------------------------------------------------L-R--------------------------------------------------------------------------------------------------------------------------------------------------------------------------------------------------------RE-------------------------------RKA-------------------------------------SAES----------------------------------------------------------------------------RI------------------------------------------------------------------------------------------------------------------------------------------------------------------------------------------------------------------------------------------------------------------------------------------------------------------------------------------------------------------------------------------------------------------------------------------------------------------------------------------------------------------------------------------------------------------------------------------------------------------------------------------------------------------------------------------------------------------------------------------------------------------------------------------------------------------------------------
Stylophora_pistillata_4735 ---------------------------------------------------------------------------------------------------------------------------------------------------------------------------------------------------------------MS------------------------------------------------------------------------------------DFKNK-----------------------------------------------------------------------------------------------SK-------------------------------------------D-----------------------------------------------------MDP----------------------------------------------------------E--E-AFSTP-----IYY------------V----------------------------I-----------------------AAVYA--------------------------------------------VL----------TV-----TAF------------------------------------------------------------------------------------------------------------------------------------------------------------SLNTLV-----------------------------------------------IW-----------------------------AF--VK---D--RT--L-RTRS----NRLIL-SIAVGDW--LHAVLA-YP-FG----------VV-RNA----------S----------------Q-SWR----MSGGA--CT------------------------------------------WYAFVTSF------------------------LSFG--IMLHYAT------FS-IERA------ITI----N----FS-V-------------ALF-----------------------FME-R----K-LDL-------VIG-GLW----LFAFLWS-LFP-L--F--G--WSAYAPE--------GA-GV------------CCSIRWQ----SSNP--LD-ITFV-ACIFL--FFF--FGPI-----VTMAIAYYSIY--------SN-----------------------------------------M---------R------------------------------------K--I----------------T-L--------------------------------------------------------NAH-------------------------------G--------LWGEN-AA--PTK---------------------------------------------------------------------E-------------------------------------------------------AI------QAESKIARMA-----------------FVMS--IS-----------FLFAWTPYAV---LS-L---YAI--I----------------------------N--K---------------------------------------------PE----------------------------------------------------DI-----T-----PL---VA-T-L----PSL-FAKTAA------CYNPVI----------------YF----LSY-------------------KKFR----------E--------S----LG----------------------------QT--------------------------------------------------L-R--------------------------------------------------------------------------------------------------------------------------------------------------------------------------------------------------------RE-------------------------------RKA-------------------------------------SDTY----------------------------------------------------------------------------EV-----------------------------------------YLHSPS----------------------------------------------------------------------------------------------------------------------------------------------------------------------------YTHIYIH-----L----------------------------------------------------------------------------------------------------------------PS--------------------------------------------------------------------------------------------------------------------------------------------------------------------------------------------------------------------------------------------------------------------------------------------------------------------------------------------------------------------------------------------------------------------------------------------------------------------------
Porites_astreoides_3952 ---------------------------------------------------------------------------------------------------------------------------------------------------------------------------------------------------------------MI------------------------------------------------------------------------------------KPHNK-----------------------------------------------------------------------------------------------TE-------------------------------------------G----------------------------------------------------LLEP----------------------------------------------------------T--D-VVSNQ-----IRY------------V----------------------------V-----------------------AGVYA--------------------------------------------LL----------IV-----TAI------------------------------------------------------------------------------------------------------------------------------------------------------------SLNTPV-----------------------------------------------LI-----------------------------TF--IR---D--KS--L-RTNS----NRLIF-SIAVGDW--LHAVLA-FP-FG----------IV-SNA----------S----------------G-NWR---VMASGI--CK------------------------------------------WYAFITTF------------------------LSFG--IMLHHAT------FA-IERA------IVI----N----YA-V-------------EPS-----------------------SVA-K----N-LDY-------AIF-GLW----CFAFLWS-IFP-L--F--G--WSSYAPE--------GG-GT------------LCAIHWQ----SSEL--PA-IAYI-LCIYV--FFF--LGPI-----IAMVTSFFLIY--------QI-----------------------------------------V---------K------------------------------------K--M----------------S-K--------------------------------------------------------NAH-------------------------------D--------MWGEA-AA--PTL---------------------------------------------------------------------E-------------------------------------------------------AV------VAEGKTARMA-----------------FIMS--FC-----------FIFAWTPYAV---VS-L---YAM--I----------------------------A--K---------------------------------------------PE----------------------------------------------------II-----S-----PL---VA-I-L----PAL-FAKSAS------CYNPII----------------YF----FLF-------------------KKFR----------D--------S----LR----------------------------QA--------------------------------------------------V-REL---------------------------------------------------------------------------------------------CARFMG---------------------------------------------------------------------------------------------------QE-------------------------------TTS-------------------------------------AANA----------------------------------------------------------------------------NV-----------------------------------------ELIVTS----------------------------------------------------------------------------------------------------------------------------------------------------------------------------VSTDDTN-----E----------------------------------------------------------------------------------------------------------------NKKN--------------------------------------TS-----------------------RLRE---------------------------------------------------------------------------------------------------SSC-----------------------------------------------------------------------------------------------------------------------------------------------------------------------------------------------------------------------------------------------------------------------------------------------
Orbicella_faveolata_XP_020611806.1_melanopsinlike ---------------------------------------------------------------------------------------------------------------------------------------------------------------------------------------------------------------MS------------------------------------------------------------------------------------DLKNK-----------------------------------------------------------------------------------------------SE-------------------------------------------G-----------------------------------------------------LEP----------------------------------------------------------G--E-VFSKP-----VYY------------V----------------------------I-----------------------AGVYA--------------------------------------------LL----------AV-----TGI------------------------------------------------------------------------------------------------------------------------------------------------------------SLNTLV-----------------------------------------------IV-----------------------------AF--VR---D--RS--L-RTSS----NRLIL-SIATGDW--LHSLLA-YP-LG----------IV-SNT----------S----------------Q-SRR----MVGAS--CT------------------------------------------WYAFITCF------------------------LSLG--VILHHAA------FS-IERA------ITI----N----YC-H-------------AWI-----------------------SIK-G----K-INL-------AIG-GLW----TFALLWS-LCP-L--F--G--WSAYVPE--------GA-GV------------YCSVRWQ----SSDL--LD-MVFV-VCLFF--FFF--FIPI-----VAMITAYSSIY--------HS-----------------------------------------L---------K------------------------------------K--L----------------T-Q--------------------------------------------------------NAH-------------------------------V--------IWGKR-AA--PTV---------------------------------------------------------------------Q-------------------------------------------------------AI------QAEKKTARMA-----------------FIMS--IC-----------FVFAWTPYAV---VS-L---YSI--I----------------------------T--T---------------------------------------------PQ----------------------------------------------------NI-----S-----PF---VA-T-I----PSM-FAKTSV------CYNPII----------------YF----LLY-------------------KKFR----------D--------S----IG----------------------------QT--------------------------------------------------L-RSS---------------------------------------------------------------------------------------------CC----------------------------------------------------------------------------------------------------------------------------------------QDS-------------------------------------GAVD----------------------------------------------------------------------------HL------------------------------------------------------------------------------------------------------------------------------------------------------------------------------------------------------------------------------------------------------------------------------------------------------------------------------------------------------------------------------------------------------------------------------------------------------------------------------------------------------------------------------------------------------------------------------------------------------------------------------------------------------------------------------------------------------------------------------------------------------------------------------------------------------------------------------------
Orbicella_faveolata_XP_020608729.1_melanopsinlike ---------------------------------------------------------------MMNVLLITL------FLSRIQR------------------------------------RIVF----------------------------------------------------------------------------------KF------------------------------------------------------------------------------------RMSDK-----------------------------------------------------------------------------------------------SE-------------------------------------------E-----------------------------------------------------QGT----------------------------------------------------------A--E-SLSEQ-----THY------------I----------------------------F-----------------------AGVYA--------------------------------------------LL----------TF-----TAF------------------------------------------------------------------------------------------------------------------------------------------------------------SLNTLV-----------------------------------------------LV-----------------------------TF--RS---D--RS--L-RTHS----NKLIL-SMAVGDW--LHALLA-YP-FG----------IL-ANV----------S----------------K-DWQ----SNHAS--CL------------------------------------------WYAFITAF------------------------LSFG--VILHHAT------FA-IERA------AVI----R----YS-V-------------ASV-----------------------SIE-R----K-LRF-------VII-GLW----MFALLWS-TFP-L--A--G--WSAYAPE--------GA-GL------------LCSIHWQ----SSDP--GN-IAFI-ACIFF--FFF--VGPI-----VTMATAYYSIY--------HT-----------------------------------------V---------K------------------------------------K--I----------------S-Q--------------------------------------------------------NAH-------------------------------D--------LWGEN-AA--PTL---------------------------------------------------------------------E-------------------------------------------------------AV------QGESKTSRMA-----------------FIMS--LC-----------FIFAWTPYAM---VS-L---YAV--I----------------------------R--V---------------------------------------------PK---------------------------------------------------PII-----S-----PL---VA-S-L----PAI-FAKTAA------CYNPII----------------YF----LLF-------------------KKFR----------A--------S----LR----------------------------KT--------------------------------------------------L-RPL-------------------------------------------------------------A------------------------------GCGRFT-------------------------------------------------------------------------------------------------------------------------------------KRD-------------------------------------AYNV----------------------------------------------------------------------------KI-----------------------------------------EL-VTA----------------------------------------------------------------------------------------------------------------------------------------------------------------------------LTGSDKD-----G----------------------------------------------------------------------------------------------------------------SKD-------------------------------------------------------------------------------------------------------------------------------------------------------------------------------------------------------------------------------------------------------------------------------------------------------------------------------------------------------------------------------------------------------------------------------------------------------------------------
Acropora_digitifera_XP_015775460.1_PREDICTED_melanopsinlike ---------------------------------------------------------------------------------------------------------------------------------------------------------------------------------------------------------------MP------------------------------------------------------------------------------------GFQNK-----------------------------------------------------------------------------------------------SE-------------------------------------------E-----------------------------------------------------PQP----------------------------------------------------------T--E-GISSQ-----DRF------------I----------------------------V-----------------------ASFYA--------------------------------------------LL----------AV-----TAL------------------------------------------------------------------------------------------------------------------------------------------------------------GLNTPV-----------------------------------------------LI-----------------------------TF--MK---D--RK--L-RVLS----NRIIL-SITIGDW--LHAFLA-YP-VA----------VF-ANA----------S----------------H-DSQ---GLTGVV--CS------------------------------------------WYGFITVF------------------------LSFG--IMLHHAT------FA-VERA------IVI----Q----FA-T-------------TSL-----------------------TNA-K----T-INF-------MVA-SLW----VFALLWS-SFP-L--F--G--WSAYVPH-----------VV------------LCSLDWQ----SRDL--RD-VVFV-YCIFF--VFF--LVPI-----VVMVTSYYKIF--------QT-----------------------------------------V---------K------------------------------------K--M----------------T-Q--------------------------------------------------------NAR-------------------------------D--------LWGEK-AA--PTR---------------------------------------------------------------------E-------------------------------------------------------AF------ESQKKTARMA-----------------CVMS--FC-----------FLFAWTPYAA---VS-L---YVF--L----------------------------W--K---------------------------------------------PQ----------------------------------------------------SM-----A-----PS---IS-I-V----PAL-FAKTSA------CFNPVI----------------YF----LLF-------------------RKFR----------E--------S----LK----------------------------QT--------------------------------------------------M-------------------------------------------------------------------------------------------------CGFFMD---------------------------------------------------------------------------------------------------PK-------------------------------TGT-------------------------------------NETN----------------------------------------------------------------------------KN-----------------------------------------KRHVLK----------------------------------------------------------------------------------------------------------------------------------------------------------------------------NTESKCA-----C----------------------------------------------------------------------------------------------------------------VKIN--------------------------------------NL-----------------------SPRDPCNL--------------------------------------------------------------------------------------------HQRSDCRSV----------------------------GNS---------------------------------K--SHI---------------------------------------------TVD----------------------------------------------------------------------------------------------------------------------------------------------------------------------
Seriatopora_GIAR01027318.1_translation -------------------------------------------------------------------------------------------------------------------------------------------------------------------------------------------------------------------------------------------------------------------------------------------------------------------------------------------------------------------------------------------------------------------------------------------------------------------------------------------------------------------------------------------------------------------------------------------------------------------------------------------------------------------------------------------------------------------------------------------------------------------------------------------------------------------------------------------------------------------------------------------------------------------------------------------------------------------------------------------------------HS----NFFIL-SIAVGDW--IQAVVA-YP-LG----------VV-GIL----------T----------------K-SWQ----TMGTS--CA------------------------------------------CYGLMMTF------------------------LSFG--TMLHHAT------FA-IERA------IVI----K----FP-F-------------S-F-----------------------SIV-P----K-LKY-------IIV-GLW----LFALIWS-TLP-L--I--G--WSGYAPE--------GG-RT------------VCS---------------------------------------------------------------------------------------------------------------------------------------------------------------------------------------------------------------------------------------------------------------------------------------------------------------------------------------------------------------------------------------------------------------------------------------------------------------------------------------------------------------------------------------------------------------------------------------------------------------------------------------------------------------------------------------------------------------------------------------------------------------------------------------------------------------------------------------------------------------------------------------------------------------------------------------------------------------------------------------------------------------------------------------------------------------------------------------------------------------------------------------------------------------------------------------------------------------------------------------------------------------------------------------------------------------------------------------------------------------------------------------------------------------------------------------------------------------------------------------------------------------------------------------------------------------------------------------------------------------------------------------------------------------------------------------------------------------------------------------------------------------------------------------------------------------------------------------------------------------------------------------------------------------------------------------------------------------------------------------------------------------------------------------------------------------------
Amplexidiscus_evm.model.scaffold_108.21 ---------------------------------------------------------------------------------------------------------------------------------------------------------------------------------------------------------------------------------------------------------------------------------------------------------M-----------------------------------------------------------------------------------------------SD-------------------------------------------D-----------------------------------------------------LNP----------------------------------------------------------A--D-SPSNL-----VHY------------V----------------------------V-----------------------AGIYG--------------------------------------------LL----------TV-----SAF------------------------------------------------------------------------------------------------------------------------------------------------------------LLNTPV-----------------------------------------------LI-----------------------------TF--AK---E--RL--I-NKPS----SRLIL-SMTVADW--LHVVLA-YP-LG----------VV-VNL----------S----------------RGGWR----LGEVG--CV------------------------------------------WYAFVTAF------------------------LAFG--TMLHHAV------FA-VERA------LII----T----FS-I-------------NSF-----------------------TVL-G----N-INS-------VIL-GLW----LFALLWC-IFP-L--I--G--WSEYAPE--------GA-SM------------LCSIRWQ----TSNK--GD-VVFI-ICIFL--FFF--FVPI-----LAMFISYSLIY--------RV-----------------------------------------V---------K------------------------------------K--M----------------T-K--------------------------------------------------------NAR-------------------------------A--------MWGKA-AA--PTL---------------------------------------------------------------------D-------------------------------------------------------AV------RAETRTARMA-----------------FLMS--FC-----------FLLAWLPYAC---VS-L---YSV--L----------------------------R--M---------------------------------------------PQ----------------------------------------------------SL-----S-----PL---LT-I-L----PAL-FSKSAA------CYNPII----------------YF----FMF-------------------KTFR----------D--------S----LY----------------------------RT--------------------------------------------------F-KAL---------------------------------------------------------------------------------------------RMRIKK---------------------------------------------------------------------------------------------------EK-------------------------------MNA-------------------------------------ENTD----------------------------------------------------------------------------HT-----------------------------------------YATVHS----------------------------------------------------------------------------------------------------------------------------------------------------------------------------KELKEKK-----------------------------------------------------------------------------------------------------------------------------------------------------------------------------------------LCQQPGID-------------------------------------------------------------------------------------------------CRAAGRVVNKF--------------------------------------------------------------------------------------------------------------DS------------------------------------------------------------------------------------------------------------NTVPVMR--------------------------------------------------
Discosoma_evm.model.scaffold_22.60 ---------------------------------------------------------------------------------------------------------------------------------------------------------------------------------------------------------------------------------------------------------------------------------------------------------M-----------------------------------------------------------------------------------------------RD-------------------------------------------D-----------------------------------------------------LTP----------------------------------------------------------A--E-SPSKL-----VRY------------V----------------------------V-----------------------AGIYG--------------------------------------------LL----------AL-----SAF------------------------------------------------------------------------------------------------------------------------------------------------------------LLNTPV-----------------------------------------------LI-----------------------------TF--VK---E--RL--I-NKPT----NRLIL-SMTVADW--LHVVLA-YP-LG----------VV-VNL----------S----------------R-GWR----LGDAG--CV------------------------------------------WYAFITSF------------------------LAFG--TMLHHAV------FA-VERA------LII----N----FK-I-------------STF-----------------------TVL-S----N-INS-------VIV-GLW----LFALLWS-IFP-L--I--G--WSKYVPE--------GA-SM------------LCSIRWQ----TTNN--AD-VFFI-ICIFF--FFF--FGPI-----LAMIISYYSIY--------RV-----------------------------------------V---------K------------------------------------K--M----------------T-K--------------------------------------------------------NAR-------------------------------A--------MWGKA-AA--PTL---------------------------------------------------------------------D-------------------------------------------------------AV------RAEARTARMA-----------------FLMS--FC-----------FLLAWLPYAC---VS-L---YAV--I----------------------------R--M---------------------------------------------PE----------------------------------------------------SI-----S-----PL---LT-T-L----PAL-FRKTAA------CYNPII----------------YF----FMF-------------------KTFR----------D--------G----LC----------------------------QT--------------------------------------------------F-KAL---------------------------------------------------------------------------------------------RTRIKK---------------------------------------------------------------------------------------------------E--------------------------------MNA-------------------------------------ENTE----------------------------------------------------------------------------HS-----------------------------------------FTTVHC----------------------------------------------------------------------------------------------------------------------------------------------------------------------------KDPKEEE-----P----------------------------------------------------------------------------------------------------------------KKTS--------------------------------------RTES------------------D-DRCSQPCITE-------------------------------------------------------------------------------------------PEKKVFEKALFLLQKYL-RRT------------QKIEGSS---------------------------------P--PYP---------------------------------------------TEEE------------------------------------------------------------------------------------------------------------NTFPLAL-----------------GSAL----PE----------TWILPLHR-----
Seriatopora_GIAR01020129.1_translation ------------------------------------------------------------------------------------------------------------------------------------------------------------------------------------------------------------------------------------------------------------------------------------------------------------------------------------------------------------------------------------------------------------------------------------------------------------------------------------------------------------------------------------------------------------------------------------------------------------------------------------------------------------------------------------------------------------------------------------------------------------------------------------------------------------------------------------------------------------------------------------------------------------------------------------------------------------------------------------------------------------------------------------------------------------------------------------------------------------------------------------------------------------------------------------------------------------------------------------------------------------------------------------------------------------------------------YLPQ------------------------------RQ----NSSP--SA-IAYI-WCIFL--LFF--LAPF-----ITMVTAYSSIY--------RN-----------------------------------------V---------K------------------------------------M--M----------------T-R--------------------------------------------------------TAL-------------------------------E--------TWGEN-AA--PTL---------------------------------------------------------------------E-------------------------------------------------------AI------LAESKTAKMA-----------------CIMS--FC-----------FLFAWTPYAA---VS-L---YAV--V----------------------------R--A---------------------------------------------PE---------------------------------------------------PAI-----S-----PL---VA-T-L----PAL-FAKTAP------CYNPLI----------------YF----LLF-------------------KKFR----------S--------S----LR----------------------------EV--------------------------------------------------L-SPL-------------------------------------------------------------P------------------------------ICKRFIR---------------------------------------------------------------------------------------------------QE-------------------------------SSA-------------------------------------ENME----------------------------------------------------------------------------VI-----------------------------------------SS-----------------------------------------------------------------------------------------------------------------------------------------------------------------------------------------------------------------------------------------------------------------------------------------------------------------------------------------------------------------------------------------------------------------------------------------------------------------------------------------------------------------------------------------------------------------------------------------------------------------------------------------------------------------------------------------------------------------------------------------------------------------------------------------
Agaricia_GGLC03036633.1_translation_frame_1_reverse ---------------------------------------------------------------------------------------------------------------------------------------------------------------------------------------------------------------------------------------------------------------------------------------------------------------------------------------------------------------------------------------------------------------------------------------------------------------------------------------------------------------------------------------------------------------------------------------------------------------------------------------------------------------------------------------------------------------------------------------------------------------------------------------------------------------------------------------------------------------------------------------------------------------------------------------------------------------------------------------------------------------------------------------------------------------------------------------------------------------------------------------------------------------------------------------------------------------------------------------------------------------------------------------------------------------------------------------------------------------------------------------------------I-----VSMVTAYFKIF--------LT-----------------------------------------V---------K------------------------------------K--M----------------R-R--------------------------------------------------------NAR-------------------------------D--------IWGEN-AG--PTL---------------------------------------------------------------------E-------------------------------------------------------AV------QSEKKIARMA-----------------CVMS--LC-----------FLFAWTPYAI---VS-V---YSV--I----------------------------G--K---------------------------------------------PG----------------------------------------------------RI-----S-----PL---AA-T-L----PAL-FAKTAA------CYNPVI----------------YF----LLF-------------------KKFR----------E--------S----LR----------------------------ET--------------------------------------------------M-RPL---------------------------------------------------------------------------------------------CGRFMD---------------------------------------------------------------------------------------------------QE-------------------------------TST-------------------------------------NIEL----------------------------------------------------------------------------NK-----------------------------------------GELSWE----------------------------------------------------------------------------------------------------------------------------------------------------------------------------NKNSNND-----E----------------------------------------------------------------------------------------------------------------NDES--------------------------------------LL----------------------------------------------------------------------------------------------------------------------------------------------------------------GSS---------------------------------P--SE-----------------------------------------------------------------------------------------------------------------------------------------------------------------------------------------------------------------------
Porites_astreoides_4399 -------------------------------------------------------------------------------------------------------------------------------------------------------------------------------------------------------------------------------------------------------------------------------------------------------------------------------------------------------------------------------------------------------------------------------------------------------------------------------------------------------------------------------------------------------------------------------------------------------M----------------------------I-------L---------------AAVSL--------------------------------------------VI----------GG-----FGT------------------------------------------------------------------------------------------------------------------------------------------------------------ILNFLV-----------------------------------------------CF-----------------------------VY--YK---K--PQ--L-LDAP----NIFIL-NIAIGNM--ALSAML-CP-FL----------FL-SNV----------R----------------G-EWI----FGQNG--CT------------------------------------------LYGFLAAF------------------------FSLS--SMVHLAG------AA-YERY------LTF----C----AL-A-------------IAS-EN--------------S-----FSR-K----K-AIT-------VSL-VLW----GYSLLWS-LLP-V--L--G--WSSYAPQ--------GT-GT------------SCAVNWT----SREA--TD-MAYV-MCLLL--ACF--VLPV-----SVIVYCYYKSY--------KA-----------------------------------------I---------H------------------------------------Q--M----------------T-D--------------------------------------------------------YVV-------------------------------Q--------NWSEN-DQ--VTQ---------------------------------------------------------------------E-------------------------------------------------------AL------QAERRLAKVA-----------------FAIT--LG-----------FLFAWTPYAI---SS-M---LGV--V-------------------------------D---------------------------------------------PN----------------------------------------------------LT-----T-----GT---AA-S-I----PAY-IAKSSA------CYNPFI----------------YA----FVY-------------------KKLR----------I--------A----LF----------------------------EL------------------------------------------------CCC-RM---------------------------------------------------------------------------------------------QTIQVQP---------------------------------------------------------------------------------------------------TV-------------------------------EAA-------------------------------------AHPN----------------------------------------------------------------------------G-------------------------------------------------------------------------------------------------------------------------------------------------------------------------------------------------------------------------------------------------------------------------------------------------------------------------------------------------------------------------------------------------------------------------------------------------------------------------------------------------------------------------------------------------------------------------------------------------------------------------------------------------------------------------------------------------------------------------------------------------------------------------------------------------------------------------------------
Amplexidiscus_evm.model.scaffold_602.5 --------------------------------------------------------------------------------------------------------------------------------------------------------------------------------------------------------------------------------------------------------------------------------------------------------------------------------------------------------------------------------------------------------------------------------------------------------------------------------------------------------------------------------------------------------------------------------------------------------------------------------------------------------------------------------------------------------------------------T-----CGV------------------------------------------------------------------------------------------------------------------------------------------------------------ILNFLV-----------------------------------------------CL-----------------------------LY--IN---N--PA--L-LDSA----NIFIL-NISCGDL--LYSLMA-LP-LL----------VT-SNA----------K----------------G-RWS----FGEGG--CT------------------------------------------TYGFLTTF------------------------FALG--SMMHLAG------SA-YERY------FTF----E----KL-L-------------INE-ER--------------K-----LSK-S----S-TVR-------LSV-LLW----AYAFFWS-VVP-V--F--G--WSSYVQE--------GV-GT------------SCSVNWR----SSHA--GD-VSYA-LFLIV--ACF--VLPV-----AVIIYCCYKSY--------NA-----------------------------------------L---------C------------------------------------R--L----------------R-D--------------------------------------------------------IAK-------------------------------E--------NWGEG-SR--ITQ---------------------------------------------------------------------E-------------------------------------------------------TI------RAEGDMAKVI-----------------AAVT--IG-----------FVVAWTPYTV---VS-L---VSM--F-------------------------------G---------------------------------------------PE----------------------------------------------------LV-----S-----DV---GA-S-I----PAY-IAKSSS------CYNPII----------------YV----FAY-------------------KKFR----------V--------K----LK----------------------------SL------------------------------------------------IGC-K-----------------------------------------------------------------------------------------------KIQVDP---------------------------------------------------------------------------------------------------E----------------------------------A-------------------------------------ATGK----------------------------------------------------------------------------AT-----------------------------------------HQKSDR----------------------------------------------------------------------------------------------------------------------------------------------------------------------------VVTRHNQ-----S-------------------------------------------------------------------------------------------------------------------A--------------------------------------E-------------------------DDPEDGDIV-----------------------------------------------------------------------------------------------------------------------------------------------------------------------DLR--------------------------------------------PIEV----------------------------------------GP------------------------------------------------------------------NTGLFNT--SSF--------------------PDRFS-----------PC-------
Discosoma_evm.model.scaffold_28.76 -------------------------------------------------------------------------------------------------------------------------------------------------------------------------------------------------------------------------------------------------------------------------------------------------------------------------------------------------------------------------------------------------------------------------------------------------------------------------------------------------------------------------------------------------------------------------------------------------------------------------------------------------------------MKFK--------------------------------------------SQ----------RK-----YGV--------------------------------------------------------------------------------------------------------------------------------------------------------------RYLVS-------------TNRDDRK------------------------RNCMG---------------------------EWC--QK---N--PA--L-LDAG----NIFIL-NISCGDL--LYSLMA-LP-LL----------VT-SNA----------K----------------G-RWS----FGDGG--CT------------------------------------------TYGFLTTF------------------------FALG--SMMHLAG------AA-YERY------FTF----K----KL-L-------------SNG-ER--------------K-----LSK-A----K-TVR-------LCI-LLW----AYAFFWS-VVP-V--F--G--WSSYVQE--------GV-GT------------SCAVNWR----SNHA--AD-VSYG-LFLIL--ACF--ILPV-----GVIIYCYYKSY--------NT-----------------------------------------L---------C------------------------------------R--L----------------R-D--------------------------------------------------------IAK-------------------------------E--------SWGEE-SR--ITQ---------------------------------------------------------------------G-------------------------------------------------------TI------LAERGMAKVI-----------------AAVT--IG-----------FVLAWMPYTV---VS-L---ISM--F-------------------------------G---------------------------------------------PD----------------------------------------------------LV-----S-----DV---GA-S-L----PAY-IAKSSS------CYNPII----------------YV----FAY-------------------KKFR----------V--------N----LK----------------------------SL------------------------------------------------LGC-K-----------------------------------------------------------------------------------------------KIQVDP---------------------------------------------------------------------------------------------------E----------------------------------A-------------------------------------PTGK----------------------------------------------------------------------------VT-----------------------------------------HQKSDK----------------------------------------------------------------------------------------------------------------------------------------------------------------------------VVTKHNQ-----SA---------------------------------------------------------------------------------------------------------------EGDA--------------------------------------E-------------------------EDAEGGVMV-----------------------------------------------------------------------------------------------------------------------------------------------------------------------NLR--------------------------------------------PIEV----------------------------------------GA------------------------------------------------------------------NTVLI----------------------------------------------------
Alveopora_japonica_GGJR01268990.1_translation_frame_3_reverse --------------------------------------------------------------------------------------------------------------------------------------------------------------------------------------------------------------------------------------------------------------------------------------------------------------------------------------------------------------------------------------------------------------------------------------------------------------------------------------------------------------------------------------------------------------------------------MAV-----SF-------------L----------------------------G-------F---------------AVVTA--------------------------------------------IF----------GS-----LGI------------------------------------------------------------------------------------------------------------------------------------------------------------VLNFTV-----------------------------------------------CL-----------------------------VY--FL---K--PR--L-LDAS----NIFIL-NISSGDF--LYSITA-LP-ML----------LT-NNV----------R----------------G-EWS----FGDGG--CI------------------------------------------AYGFLTTF------------------------FALG--SIMNLAG------AA-YERY------ITM----C----KL-Y-------------DNG-QH--------------Q-----FAP-K----K-AVI-------LSA-TLW----IYAFVWS-IAP-V--I--G--WSNYKQE--------GI-GT------------SCSTDWK----SRDV--DD-LSYG-IALII--ACF--VVPG-----SAILYCYIESF--------RV-----------------------------------------I---------R------------------------------------K--L----------------G-Q--------------------------------------------------------QAR-------------------------------E--------NWGST-AR--GTQ---------------------------------------------------------------------E-------------------------------------------------------TL------QAEKKMV--------------------------------------------------------------------------------------------------------------------------------------------------------------------------------------------------------------------------------------------------------------------------------------------------------------------------------------------------------------------------------------------------------------------------------------------------------------------------------------------------------------------------------------------------------------------------------------------------------------------------------------------------------------------------------------------------------------------------------------------------------------------------------------------------------------------------------------------------------------------------------------------------------------------------------------------------------------------------------------------------------------------------------------------------------------------------------------------------------------------------------------------------------------------------------------------------------------------------------------------------------------------------------------------------------------------------------------------------------------------------------------------------------------------------------------------------------------------------------------------------------------------------------------------------------------------------------------------------------------------------
Acropora_digitifera_XP_015753552.1_PREDICTED_melanopsinlike -------------------------------------------------------------------------------------------------------------------------------------------------------------------------------------------------------------------------------------------------------------------------------------------------------------------------------------------------------------------------------------------------------------------------------------------------------------------------------------------------------------------------------------------------------------------------------MVAP-----HF-------------A----------------------------G-------F---------------AIAAS--------------------------------------------LF----------GS-----CGI------------------------------------------------------------------------------------------------------------------------------------------------------------VLNFTV-----------------------------------------------CL-----------------------------TY--IL---N--RR--L-LDAS----NIFIL-NISAGDF--LYSITA-LP-ML----------VT-SNA----------L----------------G-KWS----FGEGG--CV------------------------------------------AYGFLTTF------------------------FALG--AMMNLAG------AA-YERY------VTM----C----KL-Y-------------ESG-EC--------------Q-----FSR-R----K-AAF-------LCS-VLW----TYALIWS-IAP-I--F--G--WSSYKQE--------GI-GT------------SCSTDWK----SRDV--KS-MSYG-VVLII--TCF--VVPV-----AVILYCHIEAY--------KV-----------------------------------------T---------R------------------------------------K--L----------------G-K--------------------------------------------------------QAQ-------------------------------K--------TGASH-TR--ATR---------------------------------------------------------------------E-------------------------------------------------------TL------KAQKKMGEIA-----------------VVIT--VG-----------FVVAWTPYTV---AS-V---IGM--Y-------------------------------D---------------------------------------------PN----------------------------------------------------LV-----S-----DV---GA-S-I----PAY-FAKSSS------CYNPFI----------------YL----FMY-------------------KKLR----------I--------G----MV----------------------------RL------------------------------------------------LCC-M-----------------------------------------------------------------------------------------------KKQVHA---------------------------------------------------------------------------------------------------SS-------------------------------LGG-------------------------------------VTRD----------------------------------------------------------------------------PT-----------------------------------------CQEIPM----------------------------------------------------------------------------------------------------------------------------------------------------------------------------VVQVNNP-----S--------------------------------------------------------------------------------------------------------------------------------------------------------------------------------------------------------------------------------------------------------------------------------------------------------------------------------------------------------------------------------------------------------------------------------------------------------------------------------------------------------------------------------------------------------------------------------------------
Pocillopora_damicornis_3554 -------------------------------------------------------------------------------------------------------------------------------------------------------------------------------------------------------------------------------------------------------------------------------------------------------------------------------------------------------------------------------------------------------------------------------------------------------------------------------------------------------------------------------------------------------------------------------MADA-----VY-------------T----------------------------F-------F---------------AILAT--------------------------------------------LI----------GG-----SGV------------------------------------------------------------------------------------------------------------------------------------------------------------ILNFLV-----------------------------------------------CL-----------------------------MY--FA---T--PK--F-LDAT----NIFML-NMAVGDL--TYSIVA-LP-LL----------VA-SNA----------R----------------G-EWA----FGEAG--CT------------------------------------------AYAFITFF------------------------FALG--TMMLLAV------AA-YERY------FTL----C----RL-Y-------------NDG-QT--------------Q-----FSK-K----R-AIV-------LCA-LMW----CYSLFWS-VMP-V--L--G--WSRYIPE--------GI-GT------------SCSVDWT----SKEQ--GN-VWFT-ILLIL--GCF--LLPV-----SIIICSYLKTF--------RA-----------------------------------------L---------R------------------------------------K--L----------------S-Q--------------------------------------------------------QAL-------------------------------Q--------NWGEN-NR--VTQ---------------------------------------------------------------------E-------------------------------------------------------TL------KAESKMMWII-----------------IAIT--AG-----------YLFAWTPYAL---TA-V---VAI--I-------------------------------N---------------------------------------------PN----------------------------------------------------RI-----S-----PI---GA-T-I----PAY-MAKSSA------CYNPII----------------YV----FMY-------------------RKMR----------S--------R----LW----------------------------AI------------------------------------------------LCC-K-----------------------------------------------------------------------------------------------KSQVHP---------------------------------------------------------------------------------------------------DA-------------------------------QIA-------------------------------------SEMA----------------------------------------------------------------------------SY-----------------------------------------QKSAAV----------------------------------------------------------------------------------------------------------------------------------------------------------------------------TYAGR-------------------------------------------------------------------------------------------------------------------------GTS--------------------------------------F---------------------------------------------------------------------------------------------------------------------------------------------------------------------------------------------------------------------------------------------------------------------------------------------------------------------------------------------------------------------------------------------------------------------------------
Seriatopora_GIAR01010491.1_translation -------------------------------------------------------------------------------------------------------------------------------------------------------------------------------------------------------------------------------------------------------------------------------------------------------------------------------------------------------------------------------------------------------------------------------------------------------------------------------------------------------------------------------------------------------------------------------MANG-----EY-------------T----------------------------F-------F---------------AILAT--------------------------------------------FI----------GG-----SAV------------------------------------------------------------------------------------------------------------------------------------------------------------ILNFLV-----------------------------------------------CL-----------------------------MY--FA---T--PK--L-LNAS----NIFLL-NMAVGDF--IYSLVA-LP-LL----------VA-SNV----------R----------------G-EWA----FGEAG--CT------------------------------------------AYAFITFF------------------------CALG--SMMLLAV------AA-YERY------FTL----C----RL-Y-------------SDG-QT--------------Q-----FSK-E----K-AIV-------LCV-LMW----CYALFWS-LMP-V--I--G--WSRYIPE--------GI-GT------------SCSVDWT----SRKP--SD-VWYI-ILLML--GCF--VLPV-----AIIVYSYIKTF--------RA-----------------------------------------L---------R------------------------------------K--L----------------S-Q--------------------------------------------------------QAL-------------------------------Q--------NWGGN-NR--VTQ---------------------------------------------------------------------E-------------------------------------------------------TL------KAERKMMWIV-----------------VAIT--VG-----------YLFAWTPYAL---AS-V---VAI--L-------------------------------S---------------------------------------------PN----------------------------------------------------RI-----S-----PI---GA-T-V----PAY-MAKSSA------CYNPII----------------YV----FLY-------------------KKMR----------S--------R----LY----------------------------AI------------------------------------------------VCC-K-----------------------------------------------------------------------------------------------KSQVHP---------------------------------------------------------------------------------------------------NA-------------------------------RSA-------------------------------------SEIA----------------------------------------------------------------------------SV-----------------------------------------HKSAPV----------------------------------------------------------------------------------------------------------------------------------------------------------------------------TLTGRRR-----TS---------------------------------------------------------------------------------------------------------------SGDR--------------------------------------Y-------------------------VGSPNTA-------------------------------------------------------------------------------------------------------------------------------------------------------------------------------------------------------------------------------------------------------------------------------------------------------------------------------------------------------------------------------------------------
[truncated: 1,966,907 more chars]
