# Supplementary material for: Nematostella vectensis exemplifies the exceptional expansion and diversity of opsins in the eyeless Hexacorallia
Source: EvoDevo. 2023 Sep 21;14:14. doi: 10.1186/s13227-023-00218-8 (PMC10512536; doi:10.1186/s13227-023-00218-8)
Supplement: Supplementary file 2 — Additional file 2. Opsin gene tree file. [file 13227_2023_218_MOESM2_ESM.treefile]

(Q95P33_CIOIN_Ciona_intestinalis:1.2036104026,((((((((((((C._americanus_TRINITY_DN57439_c0_g1_i1:0.6307135669,(NvOp7.1__3444_:0.6662542804,(Actinia_tenebrosa_108:0.4506970324,(Aiptasia_pallida_1450:0.1903278165,Diadumene_lineata_chrOU974069.1_2:0.3313369148)99.4/100:0.2623887667)96.4/100:0.2168256803)96.9/100:0.5272744669)73.9/94:0.2548584900,Palythoa_GGUI01099083.1_translation_frame_1_reverse:0.7846502614)55.7/65:0.1638100636,(((Diadumene_lineata_chrOU974069.1_5:0.3207036355,Aiptasia_diaphana_ASO_II_4_XP_020907384.1:0.3788670597)99.9/100:0.6128826332,(Scolanthus_GGGE01257376.1_translation_frame_1:0.3754963854,NvOp2_NvOp26_:0.5344351039)95.5/100:0.4137128450)99.5/100:0.3676676094,((Scolanthus_GGGE01343803.1_translation_frame_3_reverse:0.7565958816,((NvOp4.1__NvOp37_:0.0239194758,NvOp4.2__NvOp37__translation:0.0652514538)100/100:0.5914347426,(Anthopleura_elegantissima_450:0.3144771983,(((Aiptasia_diaphana_ASO_II_2_XP_020906239.1:0.3035814743,(Aiptasia_diaphana_ASO_II_1_XP_020914799.1:0.1354361812,Aiptasia_pallida_1773:0.1498977216)95.4/100:0.0732430969)22.8/100:0.0388259373,Aiptasia_diaphana_ASO_II_12_XP_020914907.2:0.1770678231)99.2/100:0.1392912007,Diadumene_lineata_chrOU974070.1_5:0.1995887074)97.6/100:0.1790529642)99.9/100:0.2618965316)83.4/100:0.1151448921)64.5/100:0.0966642987,((Stichodactyla_helianthus_GGNY01188270.1_translation_frame_3_reverse:0.6288448157,(Actinia_tenebrosa_146:0.5703972847,Aiptasia_diaphana_ASO_II_3_XP_020909580.1:0.7851755968)88.9/100:0.1993471112)35/84:0.1722192485,(Diadumene_lineata_chrOU974080.1:0.5857698279,Aiptasia_pallida_1854:0.9130484516)90.9/100:0.2927171019)92.5/100:0.1691883538)99.5/100:0.2864160950)99.4/100:0.3070659779)33.6/18:0.0303830791,((((Aiptasia_diaphana_ASO_II_6_XP_020893775.2:0.0844115934,Triactis_producta_2432:0.1507519729)99.9/100:0.7196235514,(Actinia_tenebrosa_92:0.1528231879,Anthopleura_elegantissima_539:0.1137572349)100/100:0.6488847157)98.9/100:0.5299519959,Aiptasia_diaphana_ASO_II_5_XP_020910007.1:1.0984152839)96.5/100:0.3770781357,Discosoma_evm.model.scaffold_0.120:1.5276258249)58.2/46:0.1931215132)85.2/53:0.1109491680,Discosoma_evm.model.scaffold_43.99:1.8627349222)22.9/17:0.0254646139,((Scolanthus_GGGE01204872.1_translation_frame_3_reverse:1.0656994099,Diadumene_lineata_chrOU974069.1_4:1.0768562887)75.3/100:0.0988841526,((NvOp7.3__NvOp92.2_:0.4622203508,NvOp7.2__NvOp92.1_:0.3754823517)52/98:0.0637844415,(Scolanthus_GGGE01127203.1_translation_frame_2:0.4242175007,Scolanthus_GGGE01279395.1_translation_frame_2:0.5174914347)91.6/100:0.1799929016)99.9/99:0.4239345881)100/100:0.5687282581)99.3/99:0.2857142457,((((((Palythoa_GGUI01092847.1_translation_frame_2_reverse:0.6283619146,(((Scolanthus_GGGE01038395.1_01115269.1:0.1976514609,((Edwardsiella_lineata_transcript_060397_Edwardsiella_lineata:0.0603256061,Edwardsiella_GGGB01110215.1_translation_frame_2:0.1185214701)84.8/100:0.1267434130,NvOp4.3__NvOp200.1_:0.2632021552)41.9/100:0.0715535333)98.8/100:0.2071111324,((Aiptasia_diaphana_ASO_II_11_XP_020909716.1:0.1298651930,Sargatia_elegans_2116:0.1284366829)100/100:0.2055080706,(((Stichodactyla_helianthus_GGNY01048894.1_translation_frame_2_reverse:0.2129308421,XP_031555856.1_melanopsin_like__Actinia_tenebrosa_:0.1165332633)85.1/67:0.0778406623,Anthopleura_elegantissima_470:0.0467840376)99.8/73:0.1548852055,(Anthopleura_elegantissima_469_Anthopleura_elegantissima:0.0602190404,(AXN75733.1_opsin__Actinia_equina_:0.0219055626,Actinia_tenebrosa_179:0.0286043873)98/100:0.0629491005)91.8/99:0.0575541391)95.5/100:0.1335136010)99.6/100:0.2213830112)99.9/100:0.2986693794,((((((Alveopora_japonica_GGJR01013544.1_translation_frame_3:0.2497170526,Agaricia_GGLC03029621.1_translation_frame_3:0.1957958160)68.3/99:0.0382637569,Rhizotrochus_sp_5822:0.1758300569)89.3/100:0.0579552978,Porites_astreoides_3842:0.2193451914)99/100:0.1246924596,(Orbicella_faveolata_XP_020631765.1_rhodopsinlike:0.2218339380,(XP_027059432.1_rhodopsin_like__Pocillopora_damicornis_:0.0225234623,(XP_022798032.1_blue_sensitive_opsin_like__Stylophora_pistillata_:0.0202842674,Seriatopora_GIAR01028624.1_translation:0.0247743500)42.1/95:0.0147566460)100/100:0.2066815317)81.6/100:0.0690356236)91.9/100:0.0964252156,(Amplexidiscus_evm.model.scaffold_176.30:0.0573422161,Discosoma_evm.model.scaffold_206.27:0.0164400510)100/100:0.3233453629)100/100:0.3763538226,(Palythoa_GGUI01053395.1_translation_frame_2_reverse:0.7726110568,Palythoa_GGUI01180677.1_translation_frame_1_reverse:0.9801034658)65/77:0.1237934401)85.6/77:0.1276484449)27.8/76:0.0774974118)6.5/24:0.0705612197,Palythoa_GGUI01125924.1_translation_frame_3_reverse:1.0042465936)84.2/99:0.1127639824,(NvOp4.4__A9UMZ4_:2.5591243278,(Discosoma_evm.model.scaffold_206.28:0.7781211776,(Acropora_digitifera_XP_015776718_Anthozoa_II:0.8353335920,(XP_020631815.1_uncharacterized_protein_LOC110068752__Orbicella_faveolata_:0.4152265908,(XP_022798023.1_galanin_receptor_type_1_like__Stylophora_pistillata_:0.1107980551,XP_027059435.1_uncharacterized_protein_LOC113686041__Pocillopora_damicornis_:0.1217445847)100/100:0.4698783621)90.8/100:0.1911122989)86.3/100:0.1626398544)99.3/100:0.7184456886)97.8/100:0.5517779485)97.1/77:0.1852981311,(((((Actinia_equina_1352_Actina_equina:0.1502235100,Stichodactyla_helianthus_GGNY01186143.1_translation_frame_3:0.2377045812)100/100:0.7389809443,(((((Aiptasia_diaphana_ASO_II_7_XP_020903100.1:0.2354065554,Sargatia_elegans_2157_Sargartia_elegans:0.1572453477)98.7/100:0.2293513350,Diadumene_lineata_chrOU974072.1_3:0.4121278367)44/100:0.1165345760,(Aiptasia_diaphana_ASO_II_8_AXN75743.1:0.4454956906,((Diadumene_lineata_chrOU974072.1_6:0.0364885568,Diadumene_lineata_chrOU974072.1_7:0.0121866837)95.5/100:0.0748431241,(Diadumene_lineata_chrOU974072.1_4:0.0305512110,Diadumene_lineata_chrOU974072.1_5:0.0224056071)91.6/100:0.0510412394)100/100:0.5363956801)95.6/99:0.1595402352)81/96:0.0810957243,(Stichodactyla_helianthus_GGNY01092040.1_translation_frame_2:0.1914730824,(Anthopleura_elegantissima_354:0.1199644300,(Actinia_tenebrosa_223:0.0088388016,(Actinia_equina_1319:0.0398765933,Actinia_tenebrosa_224:0.0456067724)68.7/92:0.0418372723)99.8/100:0.1231187643)98.7/100:0.1419481559)99.8/100:0.2649209627)96.1/98:0.1358327945,(Aiptasia_diaphana_ASO_II_9_XP_020897790.2:0.3116107521,Aiptasia_diaphana_ASO_II_10_XP_028514120.1:0.2672145305)99.4/100:0.2281539803)44.4/86:0.1215215211)64.5/98:0.1468926453,(Scolanthus_GGGE01120461.1_translation_frame_3:0.5434560914,((NvOp11.1__NvOp209.2_:0.0264524709,NvOp11.2__NvOp209.2_:0.0094897831)100/100:0.4104716172,(NvOp11.3:0.0322770717,NvOp11.4:0.0307274429)100/100:0.2943056335)97.3/100:0.2184394700)99.7/100:0.3055928713)75.8/69:0.0994537154,(((((Agaricia_GGLC03034891.1_translation_frame_2:0.2912820003,Porites_astreoides_4363:0.2675931821)93.1/100:0.0915614800,(Orbicella_faveolata_XP_020619653.1_melanopsinlike:0.4118585401,((Rhodactis_indosinensis_transcript_201292_Rhodactis_indosinensis:0.1692406705,Amplexidiscus_evm.model.scaffold_36.58:0.0000022364)94.6/100:0.0456760853,Discosoma_evm.model.scaffold_25.39:0.0522250895)100/100:0.3102879172)71.2/99:0.0737116368)99.9/100:0.3183049416,((Amplexidiscus_evm.model.scaffold_36.60:0.1345551673,(Amplexidiscus_evm.model.scaffold_36.59:0.0713840650,Discosoma_evm.model.scaffold_25.40:0.0545105156)99.3/100:0.1154601875)99/100:0.1529121342,((Porites_astreoides_3843:0.4109587520,Pocillopora_damicornis_3565:0.3203574744)56.3/100:0.1184771495,Agaricia_GGLC03035791.1_translation_frame_1_reverse:0.3475875533)96/100:0.1561049557)94.7/100:0.1061830650)99.4/100:0.1960024191,((C._americanus_TRINITY_DN59732_c0_g1_i1:1.0189765097,(Amplexidiscus_evm.model.scaffold_36.43:0.0301960339,Discosoma_evm.model.scaffold_25.20:0.1111697753)59.5/96:0.0564910943)88.4/95:0.1722506580,(((Pocillopora_damicornis_3734:0.0714608247,(Seriatopora_GIAR01010075.1_translation:0.0456689683,Stylophora_pistillata_4805:0.0316828766)98.2/100:0.0586144167)100/100:0.1973727758,(Porites_astreoides_4015:0.3384957821,(Agaricia_GGLC03079405.1_translation_frame_2:0.1941044317,((Alveopora_japonica_GGJR01075565.1_translation_frame_2:0.0727267376,Seriatopora_GIAR01029326.1_translation:0.6683273248)82.7/93:0.0950699783,(Acropora_cervicornis_22:0.0032740413,Acropora_digitifera_XP_015763203_Anthozoa_II:0.0130934812)100/100:0.1668204270)97.4/93:0.0962944574)95.8/93:0.0787198909)98.1/96:0.1080730561)45.8/97:0.0661170954,(Orbicella_faveolata_XP_020619724.1_rhodopsin_GQcoupledlike:0.1412561118,(Montastraea_cavernosa_transcript_070723_Leucernaria_quadricornis:0.0377926740,(Orbicella_faveolata_XP_020632904.1_melanopsinlike:0.0339439290,Platygyra_carnosus_5663:0.0604891312)97.4/100:0.0495971395)100/100:0.1169173333)97.5/100:0.0831229353)99.5/100:0.1727354658)100/100:0.2547329299)66.5/100:0.0673684887,((((Porites_astreoides_3816:0.1926605017,(Alveopora_japonica_GGJR01282982.1_translation_frame_1:0.1660960411,Acropora_digitifera_XP_015773304_Anthozoa_II:0.1328979261)92.5/100:0.1467279626)97.9/100:0.1837182320,(Discosoma_evm.model.scaffold_14.51:0.1151478951,(Rhodactis_indosinensis_transcript_200881_Rhodactis_indosinensis:0.0477214846,Amplexidiscus_evm.model.scaffold_0.228:0.0153721110)87.6/100:0.0397706942)100/100:0.4326097114)99.7/100:0.3084002045,(XP_020601693_Orbicella_faveolata:0.4544151835,(Amplexidiscus_evm.model.scaffold_0.227:0.1059025143,Discosoma_evm.model.scaffold_14.52:0.0428186561)99.9/100:0.3389362781)99.1/100:0.2777970188)96/99:0.1142536097,(((Discosoma_evm.model.scaffold_25.36:0.0401875807,(Rhodactis_indosinensis_transcript_276934_Rhodactis_indosinensis:0.0118491615,Amplexidiscus_evm.model.scaffold_36.56:0.0123509646)93.2/100:0.0337598300)100/100:0.2359033896,((Amplexidiscus_evm.model.scaffold_36.57:0.0426718587,Discosoma_evm.model.scaffold_25.37:0.0663712365)100/100:0.2662060025,(Amplexidiscus_evm.model.scaffold_36.55:0.0920273996,Discosoma_evm.model.scaffold_25.35:0.0759676771)100/100:0.2095081178)48.8/100:0.0456325645)96.1/100:0.1309582617,((((Pocillopora_damicornis_3537:0.1295818764,Seriatopora_GIAR01026174.1_01020168.1:0.0220810176)92.1/100:0.0590378285,Alveopora_japonica_GGJR01274863.1_translation_frame_2_reverse:0.0795657584)100/100:0.2081857022,(Orbicella_faveolata_XP_020619730.1_visual_pigmentlikereceptor_peropsin_:0.2749538205,(Pocillopora_damicornis_3622:0.0764146053,Seriatopora_GIAR01018903.1_translation:0.0539454704)99.9/100:0.2499078949)33.8/94:0.0213515925)97.3/100:0.1052946505,((Porites_astreoides_3921:0.3066982003,Acropora_digitifera_XP_015764484.1_PREDICTED_rhodopsinlike:0.4209978983)45.3/95:0.0706590832,Acropora_digitifera_XP_015769661.1_PREDICTED_rhodopsin_G0coupledlike:0.6415455082)92.4/100:0.0868473482)93/100:0.0776191624)100/100:0.2929901733)90/99:0.0691918275)99.3/100:0.1705779609)62.8/68:0.0540411067,((Scolanthus_GGGE01023153.1_translation_frame_3_reverse:0.3755742168,NvOp11.6__NvOp14_:0.8685635017)85.2/100:0.2155717981,Edwardsiella_GGGB01036193.1_translation_frame_2:0.5636889291)91/100:0.2465191648)60/95:0.0999039127)11.6/45:0.0514159152,Palythoa_GGUI01053869.1_translation_frame_2:0.9725185427)89/71:0.0754086079,(NvOp11.5__NvOp64_:0.5072070736,(Edwardsiella_GGGB01083457.1_translation_frame_3:0.5542284278,NvOp10.1__NvOp16__translation:0.8106584692)66.7/100:0.1328893040)100/100:0.6253496013)97.4/72:0.1671597619)100/91:0.4240990356,((((((((((Lucernaria_quadricornis_4949:0.8045675090,Craterolophus_convolvulus_5269_Craterolophus_convolvulus:0.6860552946)99.6/100:0.7456155524,Tripedalia_cystophora_A0A059NTC5_xenopsin:1.0641712419)75/99:0.2481981817,Lucernaria_quadricornis_4955:1.5534347938)17.8/74:0.1463006122,Tripedalia_cystophora_A0A059NTD1_xenopsin:1.1451778798)56.5/69:0.1287392605,((Tripedalia_cystophora_A0A059NTG3_xenopsin:0.9610003900,(Tripedalia_cystophora_A0A059NTD6_xenopsin:0.9262452438,(Tripedalia_cystophora_A0A059NTG9_xenopsin:0.8930802858,Tripedalia_cystophora_A0A059NTD4_xenopsin:0.6802781533)27.1/99:0.1458518913)99.7/100:0.5067587157)97/100:0.3492463343,(((Tripedalia_cystophora_A0A059NTD5_xenopsin:0.7428030555,Tripedalia_cystophora_A0A059NTG8_xenopsin:0.5911095644)12.4/83:0.1191909855,Tripedalia_cystophora_A0A059NTD2_xenopsin:0.8484614225)99.9/100:0.5581790032,((Aurelia_aurita_664:1.0314185501,Aurelia_aurita_705:0.8362755669)97.7/99:0.5448088143,((Aurelia_aurita_707:0.5929619235,Rhopilema_esculentum_4587:0.6852078916)99.6/100:0.6677161550,Haliclystus_auricula_4910:1.9103612686)94.3/99:0.3476676120)90.5/79:0.1784250478)84.2/73:0.0793321977)20.9/19:0.0936570104)99.6/100:0.2445104525,(((((((((CheOpsin7_Clytia_hemisphaerica:0.9120646860,CheOpsin5_Clytia_hemisphaerica:0.6753500184)76/99:0.1733288852,CheOpsin1_Clytia_hemisphaerica:1.2410565549)94.8/99:0.2434364678,(CheOpsin3_Clytia_hemisphaerica:1.4422420871,Podocoryna_carnea_A9CR60_xenopsin:1.5124629827)0.7/31:0.0755108148)91.6/96:0.1452344419,((Agalma_elegans_transcript_035521_Agalma_elegans:0.6658842584,(Agalma_elegans_transcript_069122_Agalma_elegans:0.5492128827,(Nanomia_bijuga_5646_Nanomia_bijuga:0.4032993165,Nanomia_bijuga_5645:0.4917044796)89.6/100:0.1487765075)86.9/100:0.1894586216)100/100:0.6269875700,(((((Hydra_vulgaris_F1LIP0_xenopsin:0.8317784077,Hydra_vulgaris_XP_002163358.2_PREDICTED_mediumwavesensitive_opsin_1like:0.3747272545)78.5/87:0.0251964721,Hydra_vulgaris_F1LIN8_xenopsin:0.3325282279)92.8/87:0.0649300064,(Hydra_vulgaris_XP_002163327.1_PREDICTED_melanopsinAlike:0.4614187693,XP_002163209_Hydra_vulgaris:0.2074351968)84.7/67:0.0523960333)79.9/67:0.0549999778,Hydra_vulgaris_1243:0.2381282777)100/100:0.6038137070,((Cladonema_radiatum_A9CR48_CropK1:0.8144896598,((Cladonema_radiatum_A9CR39_CropF:0.2700937036,((((Cladonema_radiatum_A9CR37_CropI:0.1710114380,(Cladonema_radiatum_A9CR34_CropD:0.1241186092,Cladonema_radiatum_A9CR36_CropH:0.1344997436)84.1/100:0.0461728913)100/100:0.2992199378,Cladonema_radiatum_A9CR32_CropE:0.2673412341)39.9/95:0.0594874448,Cladonema_radiatum_A9CR30_CropC:0.2455343567)89.3/100:0.0710818907,Cladonema_radiatum_A9CR38_CropL:0.2193730901)99.9/100:0.3082258033)100/100:0.5198378504,(Cladonema_radiatum_A9CR40_CropG1:0.1967406507,Cladonema_radiatum_A9CR43_CropN1:0.2199637420)95.2/100:0.1468717572)96.6/100:0.1973217523)93.9/100:0.1559916154,Cladonema_radiatum_A9CR54_CropJ:0.4662465354)99.6/100:0.3761611085)97.8/100:0.2916576826)88.3/100:0.1255512803)55.8/74:0.1190919245,((Cladonema_radiatum_A9CR18_CropB1:0.0498362622,Cladonema_radiatum_A9CR24_CropB4:0.0856300738)100/100:1.2191756430,(Cladonema_radiatum_A9CR26_CropM:0.3387929207,Cladonema_radiatum_A9CR28_CropO:0.3481210800)100/100:0.8989889999)98.7/100:0.4124328568)93/97:0.1372021461,((((Hydra_oligactis_1088:0.4985159368,(Hydra_vulgaris_1218:0.1905345864,(Hydra_oligactis_1085:0.1724827335,Hydra_vulgaris_1183:0.0755491093)94.3/100:0.1774465018)99.3/100:0.3976376664)99.2/100:0.6316126412,CheOpsin2_Clytia_hemisphaerica:1.4030766108)95/100:0.4052709989,(Podocoryna_carnea_A9CR57_xenopsin:0.0722974043,(Podocoryna_carnea_3788_Podocoryna_carnea:0.0212963638,Podocoryna_carnea_5692:0.0055034845)97.6/100:0.1132643213)100/100:0.8478605716)29.8/56:0.1750966058,((Millepora_alcicornis_2446:1.2372233581,((((Hydra_vulgaris_XP_012560188.1_PREDICTED_rhodopsin_G0coupledlike:0.1725685021,(Hydra_vulgaris_1202_Hydra_vulgaris:0.1664056330,Hydra_vulgaris_XP_004208213.1_PREDICTED_rhodopsin_G0coupledlike:0.3430659424)98.9/85:0.1385657321)92.3/85:0.1276628507,(Hydra_vulgaris_XP_012556969.1_PREDICTED_rhodopsinlike:0.2934457777,(Hydra_vulgaris_XP_012563781.1_PREDICTED_rhodopsin_G0coupledlike:0.1598401043,(Hydra_vulgaris_XP_012563909.1_PREDICTED_parapinopsinlike:0.0956730458,(Hydra_vulgaris_F1LIP1_xenopsin:0.1075424820,(Hydra_vulgaris_XP_012563654.1_PREDICTED_rhodopsin_G0coupledlike:0.0984123243,Hydra_vulgaris_XP_012561673.1_PREDICTED_parapinopsinlike:0.0730574930)58.9/100:0.0372374642)99/100:0.0803208164)90/100:0.0530707030)100/100:0.2755381605)96.1/100:0.1581627112)99.9/100:0.5427895526,Hydra_magnipapillata_1090:1.0107651766)60.2/99:0.1255139359,((Hydra_magnipapillata_1094:0.8465853905,Hydra_vulgaris_XP_012559708.1_PREDICTED_rhodopsin_G0coupledlike:0.7505695163)63.9/100:0.1359709126,(((((Hydra_vulgaris_XP_012564259.1_PREDICTED_opsin3like:0.4154164115,(Hydra_vulgaris_XP_004205844.1_PREDICTED_opsin3like:0.2243395173,(Hydra_vulgaris_1231_Hydra_vulgaris:0.1345295751,Hydra_vulgaris_F1LIP5_xenopsin:0.0415030429)98/100:0.0867736834)99.8/100:0.1513604495)97.8/100:0.1432579488,Hydra_vulgaris_F1LIP3_xenopsin:0.3865647499)52.2/69:0.0420295308,((Hydra_vulgaris_F1LIP4_xenopsin:0.0899295012,(Hydra_vulgaris_XP_012561250.1_PREDICTED_opsin3like:0.0345791192,Hydra_vulgaris_XP_012561431.1_PREDICTED_opsin3like:0.0578298097)98.6/100:0.0926683878)100/100:0.2563876125,(Hydra_vulgaris_XP_012562923.1_PREDICTED_opsin3like:0.1949754605,(Hydra_vulgaris_XP_002160448.1_PREDICTED_pinopsinlike:0.1484795920,Hydra_vulgaris_XP_004209180.1_PREDICTED_pinopsinlike:0.0953948642)100/100:0.3417259257)96.5/100:0.1252864446)69.3/99:0.0486272362)84.1/68:0.0583537826,(Hydra_vulgaris_XP_012557437.1_PREDICTED_opsin3likepartial_:0.2609005002,((Hydra_vulgaris_XP_012562542.1_PREDICTED_opsin3like:0.2192230089,Hydra_vulgaris_XP_012555848.1_PREDICTED_opsin3like:0.1711276762)96.4/100:0.0735691851,((Hydra_vulgaris_XP_012561930.1_PREDICTED_opsin3like:0.1425771732,(Hydra_vulgaris_XP_012562617.1_PREDICTED_opsin3like:0.0923914753,(Hydra_vulgaris_XP_012556650.1_PREDICTED_opsin3like:0.0871518517,Hydra_vulgaris_XP_012557991.1_PREDICTED_opsin3like:0.0583807043)99.9/100:0.1182954514)33/91:0.0362054453)90.4/100:0.0451575839,Hydra_oligactis_1089:0.3178758744)34.4/92:0.0342592273)95.6/100:0.0875138237)99.9/100:0.2402056209)18/92:0.0381966498,Hydra_vulgaris_XP_012559098.1_PREDICTED_pinopsinlikepartial_:0.4103398109)98.6/100:0.2421044914)82.9/100:0.1453597296)98.5/100:0.3281446162)81.7/100:0.1587869879,(Hydra_vulgaris_XP_012561008.1_PREDICTED_rhodopsin_G0coupledlike:0.1747788076,XP_012564631_Hydra_vulgaris:0.0861994419)100/100:1.4009546960)93.1/100:0.3212508635)99.6/99:0.4481382768)13/41:0.0338458068,((CheOpsin6_Clytia_hemisphaerica:1.1304462957,(Eleutherobia_Hydractinia_symbiolongicarpus_1011:1.4319142929,(Podocoryna_carnea_3810:0.3404955692,Hydractinia_symbiolongicarpus_1017:0.4080011017)97.4/100:0.5416204460)100/100:1.1858720980)89/95:0.2913353807,(((Agalma_elegans_transcript_057932_Agalma_elegans:1.1687925105,((Agalma_elegans_transcript_046398_Agalma_elegans:0.8216373536,Agalma_elegans_transcript_047358_Agalma_elegans:0.5827042706)88.5/100:0.1494917834,(Nanomia_bijuga_transcript_009282_Nanomia_bijuga:0.2713606871,Agalma_elegans_transcript_035057_Agalma_elegans:0.2040767508)96.9/100:0.2277046100)99.3/100:0.4031094491)85.4/100:0.4187257896,Agalma_elegans_transcript_047470_Agalma_elegans:1.2444255772)99.2/100:0.5102366930,(Aurelia_aurita_776_Aurelia_aurita:0.6100051575,Lophelia_GHDD01219498.1_translation_frame_3:1.2938421667)97.5/100:0.9317125662)88.7/97:0.2488248689)57.7/87:0.1345538857)96.4/52:0.1395149190,(((Alatina_alata_256:0.1865986279,Tripedalia_cystophora_A0A059NTG2_xenopsin:0.1628740635)100/100:1.0040740280,(Tripedalia_cystophora_A0A059NTD7_xenopsin:0.7787103671,((Alatina_alata_260:0.0328526524,(Carybdea_rastonii_BAG80696:0.0435613827,Tripedalia_cystophora_A0A059NTG7_xenopsin:0.0385788811)94.2/100:0.0659035691)100/100:0.5735757923,(Rhopilema_esculentum_4616_Rhopilema_esculentum:0.1909942506,Aurelia_aurita_689:0.3156327696)100/100:0.4653687814)97.6/100:0.2331919436)20.7/90:0.1044173197)85.7/98:0.2338565725,(CheOpsin4_Clytia_hemisphaerica:1.8604119437,Aurelia_aurita_773:0.8467992631)95.1/95:0.4059934034)82.3/82:0.1353761856)72.6/65:0.0845702390,(Aurelia_aurita_684:1.3924419912,CheOpsin8_Clytia_hemisphaerica:1.9845227007)86.8/73:0.4164955748)98.7/97:0.2376819668)70.6/33:0.0466411586,((Tripedalia_cystophora_A0A059NTG1_xenopsin:0.9585875706,Alatina_alata_5205:0.7823106669)99.2/100:0.4780621177,(((Tripedalia_cystophora_A0A059NTD3_xenopsin:0.9621835735,Tripedalia_cystophora_A0A059NTC7_xenopsin:0.6450601934)95.3/100:0.1784285853,(Tripedalia_cystophora_A0A059NTC6_xenopsin:0.5367338687,Tripedalia_cystophora_A0A059NTC8_xenopsin:0.4569290215)100/100:0.5344611693)29.2/94:0.0708686174,Tripedalia_cystophora_EU310498_xenopsin:0.8737376168)81.7/100:0.2109864922)100/100:0.4268144561)89.5/83:0.0574074847,(((((((((((Discosoma_evm.model.scaffold_48.41:0.1096151503,Amplexidiscus_evm.model.scaffold_57.25:0.1323206491)99.9/100:0.3346268737,Amplexidiscus_evm.model.scaffold_57.24:0.5247904427)99.8/100:0.3402433725,(((Acropora_digitifera_XP_015764657.1_PREDICTED_melanopsinlike:0.3578598996,Porites_astreoides_4183:0.2770932463)38.8/96:0.0481023570,(Orbicella_faveolata_XP_020607308.1_melanopsinlike:0.1978723791,(Pocillopora_damicornis_3690:0.0544644112,Seriatopora_GIAR01010787.1_translation:0.0553022062)100/100:0.2644841582)58.9/100:0.0662776660)99.8/100:0.1599535618,(Amplexidiscus_evm.model.scaffold_57.22:0.3914215176,((Discosoma_evm.model.scaffold_48.45:0.1372138620,Discosoma_evm.model.scaffold_48.43:0.2091845617)0/10:0.0330433179,Amplexidiscus_evm.model.scaffold_57.23:0.1427497122)100/100:0.2180766186)80.6/96:0.0487016678)98/96:0.1668464625)92.2/100:0.1532948708,((Acropora_palmata_L0AUA8_xenopsin_acropsin2:0.4195890558,Alveopora_japonica_GGJR01106161.1_translation_frame_2_reverse:0.1966800059)51.5/82:0.0913654565,Agaricia_GGLC03034663.1_translation_frame_1_reverse:0.2981394582)100/100:0.8819927756)71.6/55:0.0495941261,(((Agaricia_GGLC03032198.1_translation_frame_3_reverse:0.1080432502,(Amplexidiscus_evm.model.scaffold_108.21:0.1408665281,Discosoma_evm.model.scaffold_22.60:0.1024993161)100/100:0.4992277387)0/34:0.0000021873,((Porites_astreoides_3952:0.3528324766,(Orbicella_faveolata_XP_020608729.1_melanopsinlike:0.2608406154,Seriatopora_GIAR01027318.1_translation:0.6395166088)41.4/77:0.0760082813)64.7/74:0.0451729634,((Acropora_digitifera_XP_015775460.1_PREDICTED_melanopsinlike:0.4217787810,Agaricia_GGLC03036633.1_translation_frame_1_reverse:0.2716791906)91.7/100:0.1183334561,Seriatopora_GIAR01020129.1_translation:0.4028893364)86.1/95:0.0478335784)86.2/72:0.0487268432)91.1/51:0.0926896096,((Pocillopora_damicornis_3753:0.1178570147,(Seriatopora_GIAR01011480.1_translation:0.0450600813,Stylophora_pistillata_4735:0.0447300994)96.5/100:0.0510190807)99.8/100:0.1641700272,Orbicella_faveolata_XP_020611806.1_melanopsinlike:0.3302804212)41.1/91:0.0988963847)100/100:0.5943055781)85.3/90:0.0828728997,(NvOp3.1__NvOp202_:0.4744226986,Scolanthus_GGGE01008405.1_translation_frame_3_reverse:0.3452787543)100/100:0.6688174625)32/92:0.0669313980,((((Scolanthus_GGGE01261619.1_translation_frame_1_reverse:0.3220932415,NvOp3.2__NvOp5_:0.3340727762)61.9/100:0.1024551510,((Scolanthus_GGGE01194938.1_01084419.1_01266616.1:0.3385750970,(NvOp9.1__NvOp273_465_:0.0740936101,NvOp9.2__NvOp273_:0.0839203090)100/100:0.3438537841)95/100:0.1763401848,NvOp14__NvOp42_:0.9955593701)89.6/100:0.2098560733)96/100:0.1618539899,((Aiptasia_diaphana_Cnidopsin_4_XP_020897723.2:0.6034538304,(Metridium_GGGC01067484.1_translation_frame_2:0.2565907252,Diadumene_lineata_chrOU974072.1_1:0.3560344255)43.9/90:0.0595906810)100/100:0.6579570926,(((((Diadumene_lineata_chrOU974077.1:0.3314498222,(Aiptasia_diaphana_Cnidopsin_3_XP_020904301.1:0.2810155417,Triactis_producta_2428_Triactis_producta:0.0925118227)97/100:0.1763515632)100/100:0.5014983140,(Anthopleura_elegantissima_295:0.2772209139,Stichodactyla_helianthus_GGNY01038918.1_translation_frame_3:0.2639886317)99.6/100:0.2885315441)11.2/20:0.0942482320,(Anthopleura_elegantissima_325:0.1139063375,Stichodactyla_helianthus_GGNY01134598.1_GGNY01130412.1:0.1636733843)99.8/100:0.1612546992)0/44:0.0436761446,((Diadumene_lineata_chrOU974081.1_2:0.1925581844,Metridium_GGGC01024043.1_translation_frame_2_reverse:0.0606287815)87.5/100:0.0949826784,Aiptasia_diaphana_Cnidopsin_2_XP_020913977.1:0.2597592272)100/100:0.2342708978)96.6/100:0.1289633004,(Aiptasia_pallida_1855:0.4734673372,(Diadumene_lineata_chrOU974081.1_1:0.5899337110,Metridium_GGGC01014778.1_translation_frame_1_reverse:0.3681332509)88.8/100:0.1788108018)100/100:0.4378831127)11.8/45:0.0560787545)83.9/95:0.0879811437)75.4/98:0.0930277171,(NvOp6__NvOp289_:0.6948932931,NvOp8__NvOp329.2_:0.7564975201)100/100:0.5223045615)98.9/100:0.2848071402)61.9/96:0.0906404477,Discosoma_evm.model.scaffold_48.42:1.7726264821)14.6/26:0.1451004525,(((((Renilla_koellikeri_5101:0.7314622385,Corallium_rubum_transcript_023242_Corallium_rubum:0.5530509413)93.8/100:0.1433020860,(Briareum_GHBD02102175.1_translation_frame_3:0.4839157191,((Eleutherobia_GHFI01135337.1_translation_frame_3:0.1071735277,Xenia_sp_transcript_013127_Xenia_sp:0.3828519412)99.1/100:0.4415626369,Renilla_koellikeri_5081:1.5045010557)72.7/53:0.1416357387)51.6/50:0.1089280979)81.6/54:0.1425798012,(Eleutherobia_GHFI01010899.1_translation_frame_2:0.3695948493,Briareum_GHBD02158440.1_translation_frame_2:0.4246809920)86.6/99:0.1431139753)92.9/56:0.1525229621,(Xenia_sp_transcript_013098_Xenia_sp:0.6693900116,Xenia_sp_transcript_013097_Xenia_sp:0.4826863447)96.7/100:0.2470836066)88.3/56:0.1970328507,Renilla_koellikeri_5175:1.1669625072)100/100:0.5756411157)53.1/98:0.0825860528,((((((Porites_astreoides_4399:0.6730258174,((Pocillopora_damicornis_3554:0.0857511860,(Seriatopora_GIAR01010491.1_translation:0.0630876042,Stylophora_pistillata_4700:0.0578360054)98.4/100:0.0792458631)100/100:0.3146980031,(Orbicella_faveolata_XP_020632135.1_parapinopsinlike:0.0491834917,Favia_lizardensis_875:0.1069440048)99.4/100:0.1649819345)92.4/100:0.0948717305)58.8/99:0.0620350067,(((Alveopora_japonica_GGJR01268990.1_translation_frame_3_reverse:0.2014503324,Acropora_digitifera_XP_015753552.1_PREDICTED_melanopsinlike:0.2934515606)100/100:0.2922424186,(Porites_astreoides_4236:0.2150161322,Porites_astreoides_3875:0.2392823605)99.2/100:0.1814347334)24.4/94:0.0418650431,Agaricia_GGLC03048906.1_translation_frame_3_reverse:0.2439529916)80.6/100:0.0543694246)73.3/99:0.0944071146,((Amplexidiscus_evm.model.scaffold_602.5:0.0620324537,Discosoma_evm.model.scaffold_28.76:0.1542975178)100/100:0.3433144856,Amplexidiscus_evm.model.scaffold_602.6:0.4189275055)93.8/100:0.1137103740)100/100:0.3732141263,((Amplexidiscus_evm.model.scaffold_334.7:0.0581115438,Rhodactis_indosinensis_transcript_173923_Rhodactis_indosinensis:0.0216697136)100/100:0.3486847588,((Orbicella_faveolata_XP_020629279.1_melanopsinAlike:0.3552550283,(Orbicella_faveolata_XP_020629280.1_LOW_QUALITY_PROTEIN_pinopsinlike:0.2498830900,(((Acropora_digitifera_XP_015752574.1_PREDICTED_melanopsinAlike:0.0184567084,Acropora_palmata_L0ATA4_xenopsin_acropsin1:0.0058506454)100/100:0.2750584201,((Porites_astreoides_4430:0.1760522585,Porites_astreoides_4431:0.0000021914)28/92:0.0605268026,Porites_astreoides_4429:0.0657188501)100/100:0.2034640937)76.2/93:0.0538998827,Agaricia_GGLC03097435.1_translation_frame_3_reverse:0.2068078507)91/100:0.0613757246)97.9/100:0.0892582218)39.7/99:0.0511643374,Porites_astreoides_4131:0.3998095371)91.9/100:0.0790395475)100/100:0.3685480425)98.9/100:0.2541241022,((Palythoa_GGUI01182214.1_translation_frame_1:0.6971071670,(Palythoa_GGUI01144935.1_translation_frame_2_reverse:0.1626658443,Palythoa_GGUI01036474.1_translation_frame_2:0.2103004914)88.8/100:0.1925635539)98.5/100:0.3365343577,(Palythoa_GGUI01059978.1_translation_frame_2_reverse:0.6305616631,(Palythoa_GGUI01144236.1_translation_frame_3:0.5898088618,Palythoa_GGUI01022360.1_translation_frame_1_reverse:0.5622791247)36.1/87:0.1365932884)95.2/100:0.2629542903)95.8/100:0.2082809033)72.8/98:0.1448747777,((Agaricia_GGLC03050097.1_GGLC03045167.1:0.7830979697,((Discosoma_evm.model.scaffold_3.144:0.2674927834,(Discosoma_evm.model.scaffold_3.145:0.0432112531,Rhodactis_indosinensis_transcript_010058_Rhodactis_indosinensis:0.0293774166)100/100:0.2517288060)77.2/99:0.1114319941,(Orbicella_faveolata_XP_020617662.1_melanopsinAlike:0.1968251821,(Orbicella_faveolata_XP_020610780.1_melanopsinlike:0.1179672919,(Orbicella_faveolata_XP_020610777.1_melanopsinlike:0.0666575491,Orbicella_faveolata_XP_020610779.1_melanopsinBlike:0.0246288311)98.4/100:0.0890370618)100/100:0.2050632900)91.6/100:0.0971231637)87.5/100:0.1477615366)100/100:0.4935194563,((Stomphia_coccinea_2336:0.3434574027,((Anthopleura_elegantissima_353:0.1407792011,Stichodactyla_helianthus_GGNY01020396.1_translation_frame_3:0.0700046426)99.3/100:0.1901184368,(Aiptasia_diaphana_Cnidopsin_1_XP_020899757.1:0.2718800244,Diadumene_lineata_chrOU974071.1_2:0.2288030233)98.8/100:0.2096803075)95.2/100:0.1482441208)99/100:0.2847314373,((Scolanthus_GGGE01289336.1_translation_frame_2_reverse:0.4254179480,NvOp10.2__NvOp377_:0.5588121692)78.1/100:0.1413755267,(NvOp5:0.6927318007,((NvOp9.3__NvOp40.1_:0.0312264726,NvOp9.4__NvOp40.1_:0.0125788026)58.5/100:0.0076015952,NvOp9.5__NvOp40.1_:0.0234884132)100/100:0.8982396227)36.9/100:0.1268775546)85.9/100:0.1987923067)99.2/100:0.3440786229)100/100:0.7387487671)92/99:0.1345271951)95.2/99:0.1151642516,((((((((K1P6Y0_CRAGI_Crassostrea_gigas:0.4474603091,K1QCZ3_CRAGI_Crassostrea_gigas:0.1821578222)100/100:0.5762634790,XP_009053448_Lottia_gigantea:0.5597962826)73.4/97:0.1614490581,MF133514___xenopsin_translation_Leptochiton_asellus:0.4246748472)81.1/96:0.1712909061,(XP_013382905_Lingula_anatina:0.6906561865,((BK010204___xenopsinA_translation_Prostheceraeus_vittatus:0.3353197823,BK010205___xenopsinA_translation_Stylochus_ellipticus:0.2689836740)98.2/100:0.2900033637,Schme_SMU15030838:0.7767978335)99/100:0.3509751230)77.2/94:0.1755838465)71.2/92:0.0853902005,ADZ24786_Terebratalia_transversa:0.6464079037)91.9/93:0.1445270515,(((MF133511___xenopsin1_translation_Owenia_fusiformis:0.6620425020,(MF133513___xenopsin3_translation_Owenia_fusiformis:0.4632712940,MF133512_translation_Owenia_fusiformis:0.5358667481)99.3/100:0.2690875800)95/100:0.2264514728,((((A0A0A7DNH9_9BILA_Brachionus_koreanus:0.8753452467,A0A0A7DNH5_9BILA_Brachionus_koreanus:0.6103529478)72.9/94:0.0996188721,A0A0A7DN75_9BILA_Brachionus_koreanus:0.6771791918)95.2/100:0.3694500790,Adiva_GSADVT00003000001:1.4596302769)39.9/93:0.2026696114,Adiva_GSADVT00012018001:0.8739916401)99.8/100:0.5055742997)89.9/88:0.1660427491,XP_013400870_Lingula_anatina:1.0234393789)0/33:0.0036457129)98.5/99:0.1561852569,(XP_013397676_Lingula_anatina:1.0427931014,(C._americanus_TRINITY_DN7469_c0_g1_i1:1.0339463699,BAR90773_Idiosepius_paradoxus:0.5716641815)93/94:0.4897481581)79.5/48:0.1826129891)48.1/45:0.0477616017,(BK010207___xenopsinB1_translation_Prostheceraeus_vittatus:1.3594049876,(K1PW76_CRAGI_Crassostrea_gigas:0.3413155994,K1QG76_CRAGI_Crassostrea_gigas:0.5224119246)100/100:0.7353944984)99.3/100:0.5649785780)96.4/92:0.1413731335)55.7/72:0.0565553229)88.6/90:0.0855500280,((Pleurobrachia_bachei_opsin2:0.1797757182,Mnemiopsis_leidyi_opsin2:0.4475601599)98.8/100:0.5415748971,(Mnemiopsis_leidyi_opsin1:0.1879991222,S4TMC8_PLEBA_Pleurobrachia_bachei:0.1703061332)100/100:0.9562697254)100/100:1.1582704450)3.1/45:0.0290918803,(((((AIT11645_Platynereis_dumerilii:1.1702401682,K1QW48_CRAGI_Crassostrea_gigas:1.5343468840)96.3/98:0.3606559093,(((((Danio_rerio_F1QCL1_neuropsin:0.4999933716,(Danio_rerio_A0A0N9NKH9_neuropsin:0.4826349784,(Gallus_gallus_B3XZF6_neuropsin:0.2057699699,Xenopus_tropicalis_F6T3T2_neuropsin:0.2588648491)99.2/100:0.1799984469)89.9/100:0.1229346573)99.3/100:0.3759380171,Danio_rerio_F1R302_neuropsin:1.1693573488)98.5/100:0.3154292021,(Danio_rerio_A0A0N9NY15_neuropsin:0.4794636809,(Danio_rerio_A0A0N9NVV5_neuropsin:0.2461277596,(Danio_rerio_Q1LVD8_neuropsin:0.1794763739,Danio_rerio_A0A0N9P1D5_neuropsin:0.1455869072)97.7/100:0.1097128337)92.5/100:0.1942963796)100/100:0.6330833095)78.4/99:0.0641753617,(Danio_rerio_A0A0R4IEG0_neuropsin:0.6474385342,(Danio_rerio_Q5RIV6_neuropsin:0.1934011447,(Xenopus_tropicalis_F6UZB2_RGR_retinochrome:0.1283180149,(OPN5_HUMAN_Homo_sapiens:0.0182353386,OPN5_MOUSE_Mus_musculus:0.0343125026)100/100:0.2003551931)94.1/100:0.1078819433)100/100:0.4408374340)100/100:0.3885736559)63.3/99:0.0974456015,(Danio_rerio_A0PJR8_neuropsin:0.4463105275,Danio_rerio_X1WF41_neuropsin:0.4186702256)100/100:0.8344056406)77.2/98:0.0603354731)94.8/94:0.1341743604,(((Mus_musculus_Q80XL3_RGR_retinochrome:0.2594538735,((Danio_rerio_Q66I55_RGR_retinochrome:0.2163545224,Q69FK3_CHICK_Gallus_gallus:0.0787181089)57.4/100:0.0398576297,Xenopus_tropicalis_XP_002934288_RGR_retinochrome:0.1201981931)91.8/100:0.1036534797)100/100:0.7431503875,(E1CFG1_9ARAC_Hasarius_adansoni:0.3176550544,(AIT75833_Limulus_polyphemus:0.1322822921,XP_013776973_Limulus_polyphemus:0.3711067170)96.8/100:0.2148579463)100/100:0.5756347013)84.3/100:0.1724759894,((BAR90774_Idiosepius_paradoxus:0.2105208184,REIS_TODPA_Todarodes_pacificus:0.0817374292)100/100:1.7748298450,(Danio_rerio_Q6DH22_RGR_retinochrome:0.5469848439,(((RGR_HUMAN_Homo_sapiens:0.5224466345,Gallus_gallus_Q69FK2_RGR_retinochrome:0.1285289052)61.2/100:0.0551888859,Xenopus_tropicalis_Q28EK0_canonical_r:0.2124755989)98.3/100:0.1448793122,Danio_rerio_Q567Y2_RGR_retinochrome:0.2089447996)11.3/68:0.0818826943)100/100:1.1042291590)97.3/100:0.6676958570)95.2/100:0.2023173829)88.4/93:0.0867068328,(((W4ZHH1_STRPU_Strongylocentrotus_purpuratus:0.6529102147,(OPSD2_MIZYE_Mizuhopecten_yessoensis:0.6892927603,K1R620_CRAGI_Crassostrea_gigas:1.2220737587)94.3/100:0.3022044975)95.8/100:0.2951703644,((XP_013785122_Limulus_polyphemus:0.6992202413,Q868G4_BRABE_Branchiostoma_belcheri:0.7924462125)36.4/84:0.1674278776,AKS48306_Platynereis_dumerilii:1.0153295311)87.1/100:0.1796324340)99.1/100:0.3362803225,(BK010210___G0_opsin_translation_Lineus_longissimus:1.1773942069,(Daphnia_pulex_EFX77128:1.1170152574,Daphnia_pulex_E9G7A9_neuropsin:1.1441977450)88/94:0.2295124411)97.8/93:0.3367772080)53.1/90:0.1136022434)95.4/96:0.1402111874,((((((((Adiva_GSADVT00001240001:0.3595670815,Adiva_GSADVT00026880001:0.4816620234)100/100:1.0620792740,W4Z400_STRPU_Strongylocentrotus_purpuratus:0.9298327609)35.6/48:0.0957916858,((((B1B1U8_PLEPA_Plexippus_paykulli:0.3824185613,((Drosophila_melanogaster_P06002_canonical_r:0.2420109814,Drosophila_melanogaster_P08099_canonical_r:0.2286885304)100/100:0.2559674321,(((Drosophila_melanogaster_O01668_canonical_r:0.4816472400,(Eleutherobia_GHFI01039550.1_translation_frame_1_reverse:0.4331878167,Briareum_GHBD02025589.1_translation_frame_1:0.2955396596)74.7/97:0.0763341063)63.3/92:0.0529797954,((AAU07978_Danaus_plexippus:0.1909001136,NP_001011639_Apis_mellifera:0.1578137870)62.3/100:0.0773310127,NP_001155991_Tribolium_castaneum:0.1715366441)86.2/97:0.0833928692)84.4/95:0.0630794094,NP_001071293_Apis_mellifera:0.2925655162)22.3/84:0.0777982580)92/100:0.1031500932)100/100:0.3589206474,(((Daphnia_pulex_E9GSR2_canonical_r:0.1884767953,Daphnia_pulex_E9GSQ7_canonical_r:0.2299722285)100/100:0.5517196830,(Eleutherobia_GHFI01148604.1_translation_frame_3_reverse:0.2121604828,Porites_astreoides_4141:0.0780010231)100/100:0.6665187836)23.8/91:0.0802020729,(Daphnia_pulex_E9HNH5_canonical_r:0.2758981574,(Daphnia_pulex_E9HXG5_canonical_r:0.2074790404,Daphnia_pulex_E9HXG2_canonical_r:0.1304052453)99/100:0.1440605948)99.1/100:0.1833517846)95.8/100:0.1693195123)75.4/99:0.1242526502,(((XP_013784152_Limulus_polyphemus:0.5344891939,Daphnia_pulex_EFX81332:0.5087931230)28.4/75:0.0829423731,(((AAU07979_Danaus_plexippus:0.3968542346,XP_970344_Tribolium_castaneum:0.2480581810)75.3/100:0.0505353359,(Drosophila_melanogaster_B5RJL1_canonical_r:0.2126280618,Drosophila_melanogaster_P04950_canonical_r:0.1560571948)99.5/100:0.1294860188)99.9/100:0.2361238016,(Daphnia_pulex_EFX75461:0.3626501795,((Blop___406128___opsin__blue_sensitive_translation_Apis_mellifera:0.3639148188,AAU07977_Danaus_plexippus:0.2291166611)82.4/100:0.0897871787,Drosophila_melanogaster_P91657_canonical_r:0.6183576795)99.8/100:0.2375367172)58.6/100:0.0975906124)93.4/100:0.1037492124)99.7/100:0.2379620339,((Daphnia_pulex_E9HBX2_canonical_r:0.5251850490,Daphnia_pulex_E9HBW5_canonical_r:0.4966215858)100/100:0.4984271272,Drosophila_melanogaster_Q9VTU7_canonical_r:0.6696335709)99.1/100:0.3126976139)97.4/100:0.1670767384)97.3/100:0.1562598743,T2I530_9BILA_Euperipatoides_kanangrensis:0.6428105269)98.1/100:0.1339690127)51.9/42:0.0396265904,(((((BAR90771_Idiosepius_paradoxus:0.0782527805,OPSD_LOLFO_Loligo_forbesii:0.0637385394)100/100:0.5916976123,AMB26726_Leptochiton_asellus:0.2863209808)80/97:0.0961139720,Palythoa_GGUI01175234.1_translation_frame_2_reverse:0.2888467714)5.5/39:0.0661182365,((AGL94564_Platynereis_dumerilii:0.6124751793,(AKG27054_Dugesia_japonica:0.3654682904,Macli_ropsin:0.3508241709)99.8/100:0.2639074705)43.5/97:0.0734368765,CAC86665_Platynereis_dumerilii:0.5902046024)93.9/99:0.1145604661)36.3/94:0.0855643108,K1PPZ4_CRAGI_Crassostrea_gigas:0.5014462104)100/100:0.2366687388)96.6/64:0.1000766215,(((Danio_rerio_A0A0R4ISV7_canonical_r:0.3156969340,Danio_rerio_F1QZ18_canonical_r:0.1701382844)100/100:0.4054489845,(((Mus_musculus_Q9QXZ9_canonical_r:0.1130451773,OPN4_HUMAN_Homo_sapiens:0.1252946771)100/100:0.3051214517,(NP_001038118_Gallus_gallus:0.1960277313,((OPN4A_DANRE_Danio_rerio:0.1829221882,Danio_rerio_E7FEB1_canonical_r:0.1367860054)98.2/100:0.0796260458,Xenopus_laevis_Q0QFY9_neuropsin:0.0836277147)93.2/100:0.0507523808)49.4/100:0.0659950961)75.9/100:0.0900173108,Danio_rerio_G8Z410_canonical_r:0.3579434984)99.5/100:0.2055878882)100/100:0.4352628564,OPN4_BRABE_Branchiostoma_belcheri:1.0148850850)85.2/69:0.1222484721)83.2/70:0.0623775238,(T2I6P9_9BILA_Euperipatoides_kanangrensis:0.8233248440,(K1QMS3_CRAGI_Crassostrea_gigas:0.7085877713,AGL94565_Platynereis_dumerilii:0.6823089077)98.5/99:0.3334046065)31.7/49:0.0435105686)98.4/100:0.2048699270,(((Daphnia_pulex_E9G9S0_canonical_r:0.3215241834,((Daphnia_pulex_E9G9R9_canonical_r:0.1720646760,Daphnia_pulex_E9G9T1_canonical_r:0.1569666290)95.3/100:0.1189758847,Daphnia_pulex_E9G9R8_canonical_r:0.1681910295)60.9/97:0.1164842555)99.9/100:0.4317370160,(Daphnia_pulex_E9G8T5_canonical_r:0.1430780866,(Daphnia_pulex_E9G8L1_canonical_r:0.2190292783,Daphnia_pulex_E9G8T6_canonical_r:0.0780813579)98.1/100:0.1451796073)100/100:0.6904304754)100/100:0.5658583675,XP_013780498_Limulus_polyphemus:0.8610136272)97.5/100:0.2458986998)99.3/100:0.1960202638,((((C._americanus_TRINITY_DN5849_c0_g2_i1:0.7770350495,(((((Edwardsiella_GGGB01018834.1_translation_frame_3:0.1097902707,NvOp12.2__NvOp241_:0.2446026423)30.1/99:0.0380948311,Scolanthus_GGGE01312736.1_GGGE01207809.1:0.2203533750)99.7/100:0.1236670262,((Aiptasia_diaphana_ASO_I_2_XP_028515325.1:0.1881953359,(Diadumene_lineata_chrOU974076.1_1:0.1501017873,Metridium_GGGC01004270.1_translation_frame_3:0.0884044028)97.3/100:0.0777703089)100/100:0.1702327747,((Stichodactyla_helianthus_GGNY01032503.1_translation_frame_2_reverse:0.0816596217,Anthopleura_elegantissima_456:0.0924318704)99.5/100:0.1337314901,Stomphia_coccinea_2191:0.1786270589)68.4/100:0.0521977844)99.9/100:0.1365883641)100/100:0.2038753245,((Acropora_palmata_L0ASC9_chaopsin_acropsin3:0.1590844547,Alveopora_japonica_GGJR01115223.1_translation_frame_2:0.1854164213)100/100:0.1193485502,((Rhizotrochus_sp_5881:0.1307875796,Porites_astreoides_3910:0.1458542107)45.4/100:0.0242988384,((((Orbicella_faveolata_XP_020611668.1_melanopsinlike:0.0276326155,Favia_lizardensis_888:0.0402090471)0/28:0.0062066470,Pseudodiploria_strigosa_4534_4528:0.0595747092)99.9/100:0.0493598692,Ctenactis_echinata_835:0.0643988941)84.6/100:0.0199620840,((Seriatopora_GIAR01003630.1_translation:0.0769681513,Pocillopora_damicornis_3555:0.0404857196)89.8/100:0.0694650447,Lophelia_GHDD01012506.1_translation_frame_1_reverse:0.0326574329)81.4/100:0.0517445240)99.5/100:0.0586448752)70.3/99:0.0540552616)100/100:0.2306149164)67/100:0.0501506982,Palythoa_GGUI01144215.1_translation_frame_2_reverse:0.6906770208)98.9/100:0.1598471802)90.8/100:0.1324052057,(Eleutherobia_GHFI01012480.1_translation_frame_3:0.3186523844,Renilla_koellikeri_5117:0.5617648859)100/100:0.7143660246)79.9/100:0.1266687332,((C._americanus_TRINITY_DN8674_c0_g1_i1_AND_c0_g2_i1:0.8361710692,(((((Pocillopora_damicornis_3581:0.0640902678,(Seriatopora_GIAR01024104.1_GIAR01015055.1:0.0434861963,Stylophora_pistillata_4761:0.0206222013)91.7/100:0.0366151531)100/100:0.2176005020,Orbicella_faveolata_XP_020611684.1_melanopsinlike:0.1389808015)83.2/100:0.0434444526,Lophelia_GHDD01409096.1_translation_frame_2_reverse_Copy:0.0322322924)90.7/100:0.1158973177,Discosoma_evm.model.scaffold_12.113:0.3926774660)99.4/100:0.2596400279,(((Scolanthus_GGGE01027711.1_translation_frame_1_reverse_extraction:0.1275358005,NvOp12.1__NvOp11_3554_:0.1698978246)83.6/100:0.1289126292,Edwardsiella_GGGB01005513.1_translation_frame_1:0.1412952693)96.7/100:0.1877982657,((Anthopleura_elegantissima_449:0.0944523348,Stichodactyla_helianthus_GGNY01133931.1_translation_frame_3_reverse:0.1339142937)98.7/100:0.1331379731,(Aiptasia_diaphana_ASO_I_1_XP_020902074.1:0.1664538517,(Haliplanella_luciae_906:0.0000025317,(Diadumene_lineata_chrOU974076.1_2:0.0000023976,Metridium_GGGC01007647.1_translation_frame_3_reverse:0.1943389055)83.2/100:0.0037163975)100/100:0.1304697992)99.9/100:0.1809516149)93.6/100:0.0968189825)99.7/100:0.2821618367)98.9/100:0.2774075105)86.4/100:0.1456111255,((Renilla_koellikeri_5161:0.3228519320,(Corallium_rubum_transcript_296758_Corallium_rubum:0.1807442548,Briareum_GHBD02128230.1_translation_frame_1_reverse:0.1700834967)65.2/100:0.0389962285)81.5/100:0.1240320090,Eleutherobia_GHFI01078700.1_translation_frame_1:0.2491888170)100/100:1.0246087200)94.3/100:0.1629071703)99.9/100:0.5300860438,((((Mus_musculus_melatonin_receptor_like:0.7301628152,((NP_005950.1_melatonin_receptor_type_1B__Homo_sapiens_:0.0791471280,NP_663758.2_melatonin_receptor_type_1B__Mus_musculus_:0.1955222907)100/100:0.3605887319,((NP_001153381.1_melatonin_receptor_type_1A_like__Danio_rerio_:0.2868677543,(XP_694081.2_melatonin_receptor_type_1A__Danio_rerio_:0.1198173071,(NP_005949.1_melatonin_receptor_type_1A__Homo_sapiens_:0.0646563299,NP_032665.1_melatonin_receptor_type_1A__Mus_musculus_:0.1134814686)100/100:0.1331706349)97.1/100:0.0934026319)94.3/100:0.0968056730,(NP_001154956.1_melatonin_receptor_type_1C__Danio_rerio_:0.2084122409,Xenopus_laevis_melatonin_receptor:0.2121211005)68.3/99:0.0908599029)39/96:0.0799645565)90.1/98:0.1632926375)100/100:0.7148458712,Strongylocentrotus_purpuratus_melatonin_receptor_XP_001199738:1.1695741530)97.5/100:0.3811166399,((Amplexidiscus_evm.model.scaffold_109.39:0.6986404023,Seriatopora_GIAR01011397.1_translation:0.9559946574)55.6/100:0.1972790309,(Scolanthus_GGGE01329312.1_translation_frame_1:0.6537741136,XP_001631194_Nematostella_vectensis:0.5569548164)94.3/100:0.2026197405)100/100:0.5985544819)95.7/100:0.2508126067,((Trichoplax_adhaerens_XP_002113363_GPCR:1.3146614303,((((XP_001630405.2_G_protein_coupled_receptor_161__Nematostella_vectensis_:0.8611498794,EDO46536.1_predicted_protein__Nematostella_vectensis_:0.3104828212)81.4/97:0.1229825153,(((XP_044176004.1_uncharacterized_protein_LOC114950885__Acropora_millepora_:0.1458334272,(XP_020628075.1_octopamine_receptor_like__Orbicella_faveolata_:0.0777256164,(XP_022787920.1_tyramine_receptor_1_like__Stylophora_pistillata_:0.0303563886,XP_027053973.1_octopamine_receptor_beta_2R_like__Pocillopora_damicornis_:0.0346665196)100/100:0.1120791148)88.4/100:0.0552216420)100/100:0.2700821955,XP_001629270.3_probable_G_protein_coupled_receptor_No9__Nematostella_vectensis_:0.3193586536)88.4/100:0.1000358318,(XP_031563193.1_probable_G_protein_coupled_receptor_No18__Actinia_tenebrosa_:0.3801918837,(XP_031563198.1_LOW_QUALITY_PROTEIN__octopamine_receptor_beta_3R_like__Actinia_tenebrosa_:0.2285764145,XP_020910028.1_octopamine_receptor_like__Exaiptasia_diaphana_:0.2093681400)93.5/100:0.0677780560)89.4/100:0.0869903812)98.6/100:0.1702760257)26.7/86:0.0960717124,XP_002112438.1_hypothetical_protein_TRIADDRAFT_26040__Trichoplax_adhaerens_:0.9131771056)0/66:0.1047355446,Trichoplax_adhaerens_XP_002112437_GPCR:1.2008020336)86.9/100:0.2313091864)95.1/100:0.2536866139,((((((NP_038531.1_D_1B__dopamine_receptor__Mus_musculus_:0.2687846214,((Homo_sapiens_dopamine_receptor_NP_000785.1:0.1138446828,Xenopus_laevis_dopamine_receptor:0.0912188627)100/100:0.2246931345,(XP_001341592.2_D_5__like_dopamine_receptor__Danio_rerio_:0.1360694959,XP_021328824.1_D_1__like_dopamine_receptor__Danio_rerio_:0.1918246363)99.9/100:0.1498240651)77.4/90:0.0927802597)99.9/100:0.4402297440,(XP_001627311_Nematostella_vectensis:0.9315745986,XP_020904298.1_probable_G_protein_coupled_receptor_No9__Exaiptasia_diaphana_:1.0209237430)95.3/100:0.3005464712)92.2/99:0.2052930733,(NP_477007.2_dopamine_1_like_receptor_1__isoform_B__Drosophila_melanogaster_:0.2149088104,Tribolium_castaneum_NP_001280543_dopamine_receptor:0.1664426003)100/100:0.8514212660)84.2/96:0.1151192652,(((Drosophila_melanogaster_octopamine_beta1_receptor__isoform_B_NP_001034064.1:0.5103864489,Saccoglossus_kowalevskii_octopamine_receptor_XP_002733926:0.4536183985)100/100:0.3779466837,XP_009289337.1_5_hydroxytryptamine_receptor_4_isoform_X1__Danio_rerio_:0.9615414447)86.1/97:0.1139898871,(NP_001096122.1_adrenoceptor_beta_2__surface_a__Danio_rerio_:0.3748160501,(NP_000015.2_beta_2_adrenergic_receptor__Homo_sapiens_:0.0341833161,NP_031446.2_beta_2_adrenergic_receptor__Mus_musculus_:0.0907946982)99.8/100:0.2930735926)100/100:0.7391409064)36/60:0.0501990485)81.1/63:0.0954138064,(((NP_001024568.1_G_PROTEIN_RECEP_F1_2_domain_containing_protein__Caenorhabditis_elegans_:0.7754088704,(NP_000854.1_5_hydroxytryptamine_receptor_1B__Homo_sapiens_:0.0270978820,NP_034612.1_5_hydroxytryptamine_receptor_1B__Mus_musculus_:0.0474877356)100/100:0.6171069994)79/100:0.1503195861,NP_001263131.1_5_hydroxytryptamine__serotonin__receptor_7__isoform_B__Drosophila_melanogaster_:0.7651325897)92.1/100:0.2000827034,NP_001024336.1_Tyramine_receptor_Ser_2__Caenorhabditis_elegans_:1.1798905718)70.1/99:0.1612631938)68.7/66:0.1078456086,(Limulus_polyphemus_adrenergic_receptor_XP_013787844_:0.5528738725,((XP_021334987.1_alpha_1A_adrenergic_receptor__Danio_rerio_:0.4642768373,(Xenopus_tropicalis_XP_002933012_adrenergic_receptor:0.1957208416,(Homo_sapiens_adrengergic_receptor:0.0434051702,XP_006518512.1_alpha_1A_adrenergic_receptor_isoform_X4__Mus_musculus_:0.0339146209)99.6/100:0.1467278214)98.4/100:0.1470275922)98.2/100:0.1479388103,NP_001007359.1_adrenoceptor_alpha_1Bb__Danio_rerio_:0.4512002650)97.8/100:0.1873143482)100/100:0.4400708320)99.9/100:0.3937176563)95/99:0.2412078594)99.8/100:0.4995144225)96.9/94:0.1563334108)69.4/90:0.0827932878)53.6/83:0.0710784122)89.9/84:0.0817617405)95.6/99:0.1883894697,(((((((((BAQ54737_Somatochlora_uchidai:0.0169461275,BAQ54695_Sympetrum_frequens:0.0415495504)59/100:0.0112517881,FAA01167_Ladona_fulva:0.0320851677)100/100:0.5413913058,Danaus_plexippus_EHJ69785:0.5099652535)59.5/99:0.0973809968,(XP_312503_Anopheles_gambiae_str._PEST:0.2642299384,XP_312502_Anopheles_gambiae_str._PEST:0.1711648573)100/100:0.2556104237)80.7/99:0.0887463333,Tribolium_castaneum_EFA01685:0.5005039660)83.4/100:0.0998497220,NP_001035057_Apis_mellifera:0.8836299288)84.2/100:0.1640092679,T2I572_9BILA_Euperipatoides_kanangrensis:0.7989094427)92.2/98:0.1379397497,(XP_013782618_Limulus_polyphemus:0.5794764726,T2I5B2_CUPSA_Cupiennius_salei:0.8111186392)99.8/100:0.3580889079)85.5/96:0.1500545275,(((GFGW01015156___ORF_4_frame_1_translation_Hypsibius_dujardini:0.3046726266,GAU95738_Ramazzottius_varieornatus:0.5408403340)94.4/100:0.2039971763,(GFGW01021326___ORF_2_frame_1_translation_Hypsibius_dujardini:0.5259835390,GAU87859_Ramazzottius_varieornatus:0.5828755318)98.1/100:0.1767440910)99.7/100:0.3600146439,(((((Daphnia_pulex_E9GJ16_canonical_c:0.1922139107,Daphnia_pulex_EFX80367:0.1291379406)99.2/100:0.0966887289,Daphnia_pulex_EFX80369:0.2182685166)99.6/100:0.1482664053,Daphnia_pulex_EFX86931:0.3529457042)16.8/98:0.0718798730,Daphnia_pulex_EFX89511:0.2965360050)89.2/99:0.1523708713,(Daphnia_pulex_EFX87345:0.3390195662,Daphnia_pulex_EFX87346:0.3052170120)97.1/100:0.2032687303)100/100:0.8939934080)29.1/87:0.0901271730)99.5/100:0.2253506006)69.4/97:0.0757443704,(((XP_012825195_Xenopus__Silurana__tropicalis:0.4785752107,((Danio_rerio_A0A0N9NKH0_canonical_c:0.3491156100,Danio_rerio_F1QPE1_canonical_c:0.3067235637)95.7/100:0.1375403805,((Danio_rerio_E7F8D2_canonical_c:0.1303843791,Danio_rerio_R9R6C7_canonical_c:0.1457163144)99.2/100:0.1495422932,(XP_012813119_Xenopus_tropicalis:0.2022061485,(XP_008105273_Anolis_carolinensis:0.1866259282,(F1P4Q2_CHICK_Gallus_gallus:0.0568697002,XP_010204802_Colius_striatus:0.0404612013)99.9/100:0.1483229105)93.9/100:0.0702162031)96/100:0.1129035467)100/100:0.3229038425)6.7/89:0.0604920271)93.5/100:0.1227932605,((Q8JI05_TAKRU_Takifugu_rubripes:0.2201572904,(Danio_rerio_B3DK10_canonical_c:0.1491480085,Danio_rerio_E7F1P3_canonical_c:0.2405261356)86.8/100:0.0593175551)96.5/100:0.1361532234,Xenopus_tropicalis_F7EFF0_canonical_c:0.2711948234)97.4/100:0.1772361459)100/100:0.3494203568,((Q868G2_BRABE_Branchiostoma_belcheri:0.4155602878,Q868G1_BRABE_Branchiostoma_belcheri:0.6304526208)99.5/100:0.3215970556,((Danio_rerio_A9NJI7_canonical_c:0.1499933219,(Kudoa_iwatai_opsin_Kudoa_iwatai:0.0327269404,XP_003963715_Takifugu_rubripes:0.0978912601)91.8/100:0.0771081890)98.7/100:0.1524261534,(((Homo_sapiens_Q9H1Y3_canonical_c:0.0525024535,Mus_musculus_Q9WUK7_canonical_c:0.0821615252)100/100:0.2328876027,(OPN3___101794436___opsin_3_translation_Anas_platyrhynchos:0.0328476827,XP_426139_Gallus_gallus:0.0582086414)98/100:0.0562101028)19.6/93:0.0189679359,XP_008122094_Anolis_carolinensis:0.1362174980)94.4/97:0.1027776630)100/100:0.7864914850)81.6/100:0.1069863383)97.5/100:0.1746529964)99.9/100:0.3301158809,(Danio_rerio_F1QYR6_canonical_c:0.5878440393,(Xenopus_tropicalis_Q1L0I6_canonical_c:0.2050056247,Q1L4C8_UTAST_Uta_stansburiana:0.1927611057)86.3/100:0.1240595466)100/100:0.6201767513)92/98:0.1622920464,(((((Gallus_gallus_P51475_canonical_c:0.1567381861,NP_001296979_Columba_livia:0.0694415204)99.4/100:0.1486876459,(AAY34940_Podarcis_siculus:0.1513871651,BAM28747_Iguana_iguana:0.1593668762)70.1/99:0.0592537316)99.9/100:0.3016601497,(Homo_sapiens_P04001_canonical_c:0.0280023739,(Gallus_gallus_P22329_canonical_c:0.0700394248,(B2D1T1_PETMA_Petromyzon_marinus:0.1282492719,Danio_rerio_A0A0N9N7J4_canonical_c:0.1344215849)93.5/100:0.0438540691)97.7/100:0.1122274068)100/100:0.5631615163)34.8/97:0.0895822240,((Danio_rerio_Q9W6A9_canonical_c:0.4257251686,(Gallus_gallus_P28684_canonical_c:0.1122295911,Homo_sapiens_P03999_canonical_c:0.1582715276)92.1/100:0.0878210199)100/100:0.3237145378,(((Gallus_gallus_P28683_canonical_c:0.1264394584,(Danio_rerio_Q801U8_canonical_c:0.0911282417,(Danio_rerio_A0A0N9P1B6_canonical_c:0.0557133797,OPSG3_DANRE_Danio_rerio:0.0330443545)63/100:0.0215003030)99.7/100:0.1165897202)91.2/100:0.0544420090,(((((Danio_rerio_A4FUN8_canonical_c:0.1875627690,(Danio_rerio_P35359_canonical_c:0.0651241240,Periphylla_periphylla_5005:0.1306010425)94.1/100:0.0361216639)98/100:0.0645285247,Danio_rerio_Q9PTX9_canonical_c:0.1713517839)91.6/100:0.0406952613,(Gallus_gallus_P22328_canonical_c:0.0685317159,Bos_taurus_RecName__Full_Rhodopsin__:0.0869141664)37.6/56:0.0319605240)81.3/56:0.0249151543,OPSD_XENLA_Xenopus_laevis:0.0744012080)99.3/100:0.0677199726,OPSD_PETMA_Petromyzon_marinus:0.0922803643)98.3/100:0.0791840265)100/100:0.3055117151,(Danio_rerio_A8E5J4_canonical_c:0.3389716001,Gallus_gallus_P28682_canonical_c:0.2127359569)99.9/100:0.2091251328)92.8/100:0.0825818142)99.9/100:0.2304565353)97.7/100:0.1736210047,(OPSP_PETMA_Petromyzon_marinus:0.3965682110,(((AF233520_1_Cyprinus_carpio:0.0555473504,BAA94288_Danio_rerio:0.0906377744)98.4/100:0.0781903986,(Danio_rerio_A8YXX6_canonical_c:0.1965054050,B2CKZ8_HAPBU_Haplochromis_burtoni:0.1597520116)92.9/100:0.0632339632)99.3/100:0.1140788621,(NP_001165363_Xenopus_laevis:0.1881126935,(G1KEP8_ANOCA_Anolis_carolinensis:0.1640230921,(XP_005515104_Columba_livia:0.0762879077,XP_009563558_Cuculus_canorus:0.0385882153)99.8/100:0.0975981906)95.2/100:0.0721429544)97.1/100:0.0964343426)98/100:0.1650477200)100/100:0.4232944587)65.1/88:0.0590404091)52.6/87:0.0834487122,((Danio_rerio_A0A0N9N9H8_canonical_c:0.5243773811,(BAM28745_Iguana_iguana:0.2854544941,Xenopus_tropicalis_Q75R39_canonical_c:0.1999479712)98.2/100:0.1532517377)49.9/74:0.0589317334,(OPSP_ICTPU_Ictalurus_punctatus:0.2649979131,(Danio_rerio_A0A0N9NUD7_canonical_c:0.2412695024,(XP_012681490_Clupea_harengus:0.1395768309,Larcr_Parapinopsin:0.2772698622)55/94:0.0654984749)11.8/59:0.0349656984)92.3/98:0.0967411400)99.8/100:0.3918807197);
